# Supplementary material for: The Microbiota and Abundance of the Class 1 Integron-Integrase Gene in Tropical Sewage Treatment Plant Influent and Activated Sludge
Source: PLoS One. 2015 Jun 26;10(6):e0131532. doi: 10.1371/journal.pone.0131532 (PMC4482650; doi:10.1371/journal.pone.0131532)
Supplement: S3 Table — (XLSX) [file pone.0131532.s005.xlsx]

## Sheet: Table S5
OTU	Phylum	Class	Order	Family	Genus	Relative frequency (RS)	Relative frequency (AS)	Relative frequency (RS and AS)
Otu00001	Proteobacteria	Betaproteobacteria	Burkholderiales	Comamonadaceae	unclassified	0.206381344690358	0.144287799088282	0.17533457188932
Otu00002	Proteobacteria	Gammaproteobacteria	Pseudomonadales	unclassified	unclassified	0.0000136229806059842	0.0904531854785838	0.0452334042295949
Otu00003	Proteobacteria	Gammaproteobacteria	Pseudomonadales	Moraxellaceae	Enhydrobacter	0.0779404777919873	0.00123798836256882	0.0395892330772781
Otu00004	Proteobacteria	Deltaproteobacteria	unclassified	unclassified	unclassified	0	0.0790541564565265	0.0395270782282633
Otu00005	Proteobacteria	Gammaproteobacteria	Pseudomonadales	Moraxellaceae	Acinetobacter	0.0691979299880969	0.00273651622922708	0.035967223108662
Otu00006	Bacteroidetes	Sphingobacteriia	Sphingobacteriales	Chitinophagaceae	unclassified	0	0.0601965455526928	0.0300982727763464
Otu00007	Proteobacteria	Gammaproteobacteria	Pseudomonadales	Moraxellaceae	Acinetobacter	0.0517622176850129	0.00345172271104126	0.0276069701980271
Otu00008	Proteobacteria	Betaproteobacteria	Burkholderiales	Comamonadaceae	unclassified	0.00463181340603464	0.042164827848097	0.0233983206270658
Otu00009	Proteobacteria	unclassified	unclassified	unclassified	unclassified	8.51436e+08	0.0408280728761348	0.0204182936195067
Otu00010	Proteobacteria	Gammaproteobacteria	unclassified	unclassified	unclassified	0.0346176965923817	0.00395917873861417	0.0192884376654979
Otu00011	Proteobacteria	Gammaproteobacteria	Pseudomonadales	Moraxellaceae	Enhydrobacter	0.0365470512207042	0.000437638251967244	0.0184923447363357
Otu00012	Firmicutes	Bacilli	Lactobacillales	Streptococcaceae	Streptococcus	0.0363733582179779	0.000536404861360629	0.0184548815396693
Otu00013	Bacteroidetes	Sphingobacteriia	Sphingobacteriales	NS11-12_marine_group	unclassified	0	0.0335687270857209	0.0167843635428605
Otu00014	Proteobacteria	Betaproteobacteria	Neisseriales	Neisseriaceae	Neisseria	0.0282540617768113	0.000677743285147716	0.0144659025309795
Otu00015	Proteobacteria	Gammaproteobacteria	unclassified	unclassified	unclassified	0.0278998642810557	0.000510861772724409	0.0142053630268901
Otu00016	Proteobacteria	Deltaproteobacteria	Myxococcales	Polyangiaceae	Sorangium	0	0.0247750931045581	0.012387546552279
Otu00019	Proteobacteria	Gammaproteobacteria	unclassified	unclassified	unclassified	0.0160291395555162	0.00612182690981417	0.0110754832326652
Otu00017	Firmicutes	Bacilli	Lactobacillales	Streptococcaceae	Streptococcus	0.0218069862050293	0.000180504493029291	0.0109937453490293
Otu00018	Proteobacteria	Betaproteobacteria	Burkholderiales	Comamonadaceae	Simplicispira	0.00011238958999937	0.0218716953629077	0.0109920424764535
Otu00020	Verrucomicrobia	Verrucomicrobiae	Verrucomicrobiales	Verrucomicrobiaceae	Prosthecobacter	0	0.0202130974741291	0.0101065487370646
Otu00021	Bacteroidetes	Sphingobacteriia	Sphingobacteriales	Chitinophagaceae	unclassified	0	0.0195864403662538	0.00979322018312692
Otu00023	Proteobacteria	Betaproteobacteria	Burkholderiales	Comamonadaceae	unclassified	0.00185613110756535	0.016861844245057	0.00935898767631117
Otu00022	Bacteroidetes	Flavobacteriia	Flavobacteriales	Flavobacteriaceae	Cloacibacterium	0.0150687194227943	0.00325589236483023	0.00916230589381227
Otu00024	Actinobacteria	Actinobacteria	Micrococcales	Intrasporangiaceae	unclassified	0.0000630062853026771	0.0176349483944466	0.00884897733987463
Otu00025	Proteobacteria	Betaproteobacteria	Burkholderiales	Comamonadaceae	unclassified	0.0000766292659086613	0.0172092302505096	0.00864292975820912
Otu00027	Proteobacteria	Gammaproteobacteria	unclassified	unclassified	unclassified	0	0.0145714806306759	0.00728574031533794
Otu00026	Proteobacteria	Betaproteobacteria	Rhodocyclales	Rhodocyclaceae	unclassified	0.00896051549358613	0.00556669045012031	0.00726360297185322
Otu00029	Acidobacteria	Holophagae	Holophagales	Holophagaceae	Geothrix	0	0.0136655524203779	0.00683277621018897
Otu00028	Proteobacteria	Betaproteobacteria	Burkholderiales	Comamonadaceae	unclassified	0.012969077536897	0.000340574515149606	0.0066548260260233
Otu00030	Proteobacteria	Betaproteobacteria	unclassified	unclassified	unclassified	0.0000187315983332283	0.0123764778805367	0.00619760473943495
Otu00031	Proteobacteria	unclassified	unclassified	unclassified	unclassified	0.0110839975955439	0.000630062853026771	0.00585703022428535
Otu00032	Firmicutes	Bacilli	Lactobacillales	PeH08	unclassified	0.0114960927588749	0.0000715206481814172	0.00578380670352818
Otu00033	unclassified	unclassified	unclassified	unclassified	unclassified	0	0.0113513485899364	0.00567567429496818
Otu00035	Proteobacteria	Deltaproteobacteria	Myxococcales	unclassified	unclassified	0	0.0108847615041814	0.0054423807520907
Otu00034	Proteobacteria	Gammaproteobacteria	unclassified	unclassified	unclassified	0.0104113629281235	0.000257133758937952	0.0053342483435307
Otu00037	Proteobacteria	Alphaproteobacteria	Caulobacterales	Caulobacteraceae	unclassified	3.40575e+08	0.0106599823241827	0.00533169403466708
Otu00038	Bacteroidetes	Sphingobacteriia	Sphingobacteriales	Saprospiraceae	unclassified	5.10862e+08	0.0105850559308498	0.0052950822742885
Otu00036	Proteobacteria	Gammaproteobacteria	Pseudomonadales	Moraxellaceae	Acinetobacter	0.0100861142661556	0.000415500908482519	0.00525080758731905
Otu00039	Proteobacteria	Betaproteobacteria	Burkholderiales	Comamonadaceae	unclassified	0.00970467080918802	0.000321842916816378	0.0050132568630022
Otu00040	Bacteroidetes	Sphingobacteriia	Sphingobacteriales	unclassified	unclassified	0	0.00963996165130959	0.0048199808256548
Otu00041	Gemmatimonadetes	Gemmatimonadetes	Gemmatimonadales	Gemmatimonadaceae	Gemmatimonas	0	0.00905076774010078	0.00452538387005039
Otu00042	Bacteroidetes	Sphingobacteriia	Sphingobacteriales	env.OPS_17	unclassified	0	0.00888218335510172	0.00444109167755086
Otu00043	Proteobacteria	Betaproteobacteria	Neisseriales	Neisseriaceae	unclassified	0.00813632516692408	0.000350791750604094	0.00424355845876409
Otu00044	Bacteroidetes	Sphingobacteriia	Sphingobacteriales	Saprospiraceae	unclassified	1.70287e+08	0.00846157382889196	0.00423163835073385
Otu00045	Firmicutes	Clostridia	Clostridiales	Ruminococcaceae	Faecalibacterium	0.00801882695919747	0.0000476804321209448	0.00403325369565921
Otu00048	Bacteroidetes	Sphingobacteriia	Sphingobacteriales	Chitinophagaceae	Terrimonas	0.0000170287257574803	0.00797114652707652	0.003994087626417
Otu00046	Proteobacteria	Betaproteobacteria	Burkholderiales	unclassified	unclassified	0.00765781797313889	0.000315031426513385	0.00398642469982614
Otu00049	Proteobacteria	Betaproteobacteria	Rhodocyclales	Rhodocyclaceae	unclassified	0.00558201630330204	0.00236529000771401	0.00397365315550803
Otu00047	Proteobacteria	Gammaproteobacteria	unclassified	unclassified	unclassified	0.00723720844692912	0.00068285190287496	0.00396003017490204
Otu00051	Verrucomicrobia	Opitutae	Opitutales	Opitutaceae	Opitutus	0	0.00756075423632125	0.00378037711816063
Otu00050	Firmicutes	Clostridia	Clostridiales	Lachnospiraceae	Pseudobutyrivibrio	0.00733938080147401	0.000056194794999685	0.00369778779823685
Otu00053	Actinobacteria	Actinobacteria	Propionibacteriales	Nocardioidaceae	Marmoricola	0	0.00698688617829416	0.00349344308914708
Otu00052	Proteobacteria	Gammaproteobacteria	unclassified	unclassified	unclassified	0.00657819676011464	0.000134526933484094	0.00335636184679937
Otu00054	Proteobacteria	Betaproteobacteria	DR-16	unclassified	unclassified	0.00620015904829857	0.000476804321209448	0.00333848168475401
Otu00055	Actinobacteria	Actinobacteria	Propionibacteriales	Nocardioidaceae	Marmoricola	0	0.0063108457657222	0.0031554228828611
Otu00058	Proteobacteria	Gammaproteobacteria	Xanthomonadales	Xanthomonadaceae	unclassified	0.00010387522712063	0.00605711775193574	0.00308049648952819
Otu00056	Firmicutes	Negativicutes	Selenomonadales	Veillonellaceae	unclassified	0.00610479818405669	0.0000238402160604724	0.00306431920005858
Otu00057	Fusobacteria	Fusobacteriia	Fusobacteriales	Leptotrichiaceae	Leptotrichia	0.00571313749163464	0.000372929094088818	0.00304303329286173
Otu00059	Firmicutes	Clostridia	Clostridiales	Ruminococcaceae	Faecalibacterium	0.00592429369102739	0.0000681149030299212	0.00299620429702866
Otu00061	Proteobacteria	Betaproteobacteria	Burkholderiales	Comamonadaceae	Diaphorobacter	0.00262753238437921	0.0032014004424063	0.00291446641339275
Otu00060	Proteobacteria	Gammaproteobacteria	Xanthomonadales	Xanthomonadaceae	unclassified	0.000689663393177952	0.00508137176603212	0.00288551757960504
Otu00062	Proteobacteria	unclassified	unclassified	unclassified	unclassified	0.000468289958330708	0.00506604591285039	0.00276716793559055
Otu00065	Proteobacteria	Deltaproteobacteria	unclassified	unclassified	unclassified	0.00527039062194015	0.0000766292659086613	0.00267350994392441
Otu00064	Firmicutes	Clostridia	Clostridiales	Ruminococcaceae	Faecalibacterium	0.0052686877493644	0.0000119201080302362	0.00264030392869732
Otu00063	Firmicutes	Clostridia	Clostridiales	Ruminococcaceae	Faecalibacterium	0.00523463029784944	0.0000340574515149606	0.0026343438746822
Otu00066	Proteobacteria	Gammaproteobacteria	Aeromonadales	Aeromonadaceae	Tolumonas	0.00477655757497322	0.000420609526209763	0.00259858355059149
Otu00067	Firmicutes	Negativicutes	Selenomonadales	Acidaminococcaceae	Phascolarctobacterium	0.00472206565254929	0.0000664120304541731	0.00239423884150173
Otu00071	Bacteroidetes	Sphingobacteriia	Sphingobacteriales	Chitinophagaceae	Hydrotalea	0	0.00472547139770078	0.00236273569885039
Otu00068	Proteobacteria	Betaproteobacteria	Burkholderiales	Comamonadaceae	unclassified	0.00465395074951936	0.0000698177756056692	0.00236188426256252
Otu00070	Proteobacteria	Gammaproteobacteria	unclassified	unclassified	unclassified	0.00409711141724976	0.000621548490148031	0.00235932995369889
Otu00069	Proteobacteria	Gammaproteobacteria	Xanthomonadales	Xanthomonadales_Incertae_Sedis	Candidatus_Competibacter	0	0.00468971107361007	0.00234485553680504
Otu00072	Firmicutes	Clostridia	Clostridiales	Lachnospiraceae	unclassified	0.00445641753073259	0.0000510861772724409	0.00225375185400252
Otu00075	Bacteroidetes	Sphingobacteriia	Sphingobacteriales	Chitinophagaceae	unclassified	0	0.00443938880497511	0.00221969440248756
Otu00073	Proteobacteria	Deltaproteobacteria	Myxococcales	Haliangiaceae	Haliangium	0	0.00432870208755149	0.00216435104377575
Otu00078	Proteobacteria	Gammaproteobacteria	unclassified	unclassified	unclassified	0.0025917720602885	0.0016875467225663	0.0021396593914274
Otu00076	Proteobacteria	Betaproteobacteria	Rhodocyclales	Rhodocyclaceae	unclassified	0.00402559076906834	0.00024180790575622	0.00213369933741228
Otu00079	Proteobacteria	Deltaproteobacteria	Myxococcales	Haliangiaceae	Haliangium	0	0.00422312398785511	0.00211156199392756
Otu00074	Firmicutes	Clostridia	Clostridiales	Ruminococcaceae	Faecalibacterium	0.0041481975945222	0.0000357603240907086	0.00209197895930645
Otu00077	Firmicutes	Negativicutes	Selenomonadales	unclassified	unclassified	0.00410051716240125	0.0000766292659086613	0.00208857321415496
Otu00080	Proteobacteria	Betaproteobacteria	Rhodocyclales	Rhodocyclaceae	Dechloromonas	0.003020895949377	0.000783321384844093	0.00190210866711055
Otu00081	Proteobacteria	Betaproteobacteria	Rhodocyclales	Rhodocyclaceae	Candidatus_Accumulibacter	0.0032014004424063	0.000478507193785196	0.00183995381809575
Otu00084	Proteobacteria	Alphaproteobacteria	Rhodospirillales	Acetobacteraceae	Roseomonas	0.0000613034127269291	0.00344150547558677	0.00175140444415685
Otu00082	Proteobacteria	Gammaproteobacteria	Enterobacteriales	Enterobacteriaceae	unclassified	0.00339382504346582	0.000059600540151181	0.0017267127918085
Otu00083	Firmicutes	Clostridia	Clostridiales	Ruminococcaceae	Faecalibacterium	0.00337509344513259	0.0000136229806059842	0.00169435821286929
Otu00085	Proteobacteria	unclassified	unclassified	unclassified	unclassified	0.0000153258531817323	0.00332741301301165	0.00167136943309669
Otu00087	Bacteroidetes	Sphingobacteriia	Sphingobacteriales	PHOS-HE51	unclassified	0	0.00331038428725417	0.00165519214362708
Otu00088	unclassified	unclassified	unclassified	unclassified	unclassified	0	0.00327121821801196	0.00163560910900598
Otu00086	unclassified	unclassified	unclassified	unclassified	unclassified	0	0.00319118320695181	0.0015955916034759
Otu00090	Candidate_division_TM7	unclassified	unclassified	unclassified	unclassified	0	0.00316223437316409	0.00158111718658205
Otu00091	Proteobacteria	Gammaproteobacteria	Enterobacteriales	Enterobacteriaceae	Escherichia-Shigella	0.00310093096043716	0.0000306517063634645	0.00156579133340031
Otu00093	Proteobacteria	Betaproteobacteria	Neisseriales	Neisseriaceae	Laribacter	0.00300727296877102	0.0000817378836359054	0.00154450542620346
Otu00089	Proteobacteria	Gammaproteobacteria	unclassified	unclassified	unclassified	0.00285231156437795	0.00023329354287748	0.00154280255362771
Otu00094	Proteobacteria	unclassified	unclassified	unclassified	unclassified	0	0.00303792467513448	0.00151896233756724
Otu00096	Proteobacteria	Alphaproteobacteria	Rhodobacterales	Rhodobacteraceae	unclassified	0.0000272459612119685	0.00298683849786204	0.00150704222953701
Otu00092	Proteobacteria	Betaproteobacteria	unclassified	unclassified	unclassified	0.00286082592725669	0.000124309698029606	0.00149256781264315
Otu00095	Bacteroidetes	Sphingobacteriia	Sphingobacteriales	Chitinophagaceae	unclassified	0	0.00287274603528693	0.00143637301764346
Otu00100	Actinobacteria	Actinobacteria	PeM15	unclassified	unclassified	0.0000153258531817323	0.00270416165028787	0.0013597437517348
Otu00097	Proteobacteria	Betaproteobacteria	Burkholderiales	Comamonadaceae	Delftia	0.00267180707134866	0.0000425718143937007	0.00135718944287118
Otu00098	Firmicutes	Clostridia	Clostridiales	Ruminococcaceae	Papillibacter	0.00237891298832	0.000286082592725669	0.00133249779052283
Otu00099	Firmicutes	Clostridia	Clostridiales	Ruminococcaceae	Faecalibacterium	0.00262582951180346	0.0000204344709089764	0.00132313199135622
Otu00101	Proteobacteria	Gammaproteobacteria	unclassified	unclassified	unclassified	0.0000170287257574803	0.00255090311847055	0.00128396592211401
Otu00103	Gemmatimonadetes	Gemmatimonadetes	Gemmatimonadales	Gemmatimonadaceae	unclassified	0	0.00254409162816756	0.00127204581408378
Otu00102	Proteobacteria	Betaproteobacteria	Burkholderiales	Comamonadaceae	unclassified	0.00241978193013795	0.0000391660692422047	0.00122947399969008
Otu00104	Proteobacteria	Betaproteobacteria	SC-I-84	unclassified	unclassified	0.0000221373434847244	0.00234996415453228	0.0011860507490085
Otu00105	Proteobacteria	Alphaproteobacteria	Sphingomonadales	Sphingomonadaceae	Novosphingobium	0.0000340574515149606	0.00223246594680567	0.00113326169916031
Otu00110	Firmicutes	Negativicutes	Selenomonadales	unclassified	unclassified	0.002155836680897	0.000056194794999685	0.00110601573794835
Otu00108	Firmicutes	Clostridia	Clostridiales	Ruminococcaceae	unclassified	0.00197192644271622	0.000178801620453543	0.00107536403158488
Otu00107	Firmicutes	Clostridia	Clostridiales	Lachnospiraceae	Dorea	0.00206558443438236	0.0000647091578784251	0.00106514679613039
Otu00106	Firmicutes	Negativicutes	Selenomonadales	Veillonellaceae	unclassified	0.0021132648665033	1.70287e+08	0.00105748386953953
Otu00112	Firmicutes	Negativicutes	Selenomonadales	Veillonellaceae	unclassified	0.00193616611862551	0.0000783321384844093	0.00100724912855496
Otu00109	Proteobacteria	Betaproteobacteria	unclassified	unclassified	unclassified	0.00060451976439055	0.00140486987499212	0.00100469481969134
Otu00113	Actinobacteria	Acidimicrobiia	Acidimicrobiales	Acidimicrobiales_Incertae_Sedis	Candidatus_Microthrix	0	0.00200257814907968	0.00100128907453984
Otu00117	Bacteroidetes	Sphingobacteriia	Sphingobacteriales	Chitinophagaceae	unclassified	0	0.00194638335408	0.000973191677039999
Otu00111	Firmicutes	Clostridia	Clostridiales	Lachnospiraceae	unclassified	0.00186805121559559	0.0000459775595451968	0.000957014387570393
Otu00116	Proteobacteria	unclassified	unclassified	unclassified	unclassified	0	0.00183058801892913	0.000915294009464566
Otu00114	Proteobacteria	Betaproteobacteria	unclassified	unclassified	unclassified	0	0.00181355929317165	0.000906779646585826
Otu00115	Firmicutes	Bacilli	Lactobacillales	Streptococcaceae	Streptococcus	0.00173182140953575	0.0000766292659086613	0.000904225337722204
Otu00118	Proteobacteria	Betaproteobacteria	Burkholderiales	unclassified	unclassified	0	0.00179482769483842	0.000897413847419211
Otu00120	Firmicutes	Negativicutes	Selenomonadales	Veillonellaceae	Mitsuokella	0.00171479268377827	0.0000510861772724409	0.000882939430525353
Otu00119	Bacteroidetes	Sphingobacteriia	Sphingobacteriales	Chitinophagaceae	Taibaiella	0	0.00174203864499023	0.000871019322495117
Otu00123	unclassified	unclassified	unclassified	unclassified	unclassified	0	0.0016449749081726	0.000822487454086298
Otu00121	Firmicutes	Clostridia	Clostridiales	Lachnospiraceae	Coprococcus	0.00161432320180913	0.0000119201080302362	0.000813121654919684
Otu00124	Firmicutes	Bacilli	Lactobacillales	Streptococcaceae	Streptococcus	0.00153428819074897	0.0000204344709089764	0.000777361330828975
Otu00126	Proteobacteria	Gammaproteobacteria	unclassified	unclassified	unclassified	0.00152747670044598	0.0000204344709089764	0.000773955585677479
Otu00122	Proteobacteria	Alphaproteobacteria	Rhizobiales	Rhizobiales_Incertae_Sedis	Rhizomicrobium	1.70287e+08	0.00151896233756724	0.000760332605071495
Otu00125	Proteobacteria	Betaproteobacteria	Rhodocyclales	Rhodocyclaceae	unclassified	0.00125331421575055	0.000245213650907716	0.000749263933329133
Otu00128	Bacteroidetes	Bacteroidia	Bacteroidales	Prevotellaceae	Prevotella	0.00140486987499212	0.0000681149030299212	0.000736492389011023
Otu00129	Proteobacteria	Gammaproteobacteria	unclassified	unclassified	unclassified	0.00128566879468976	0.000139635551211338	0.00071265217295055
Otu00131	unclassified	unclassified	unclassified	unclassified	unclassified	0	0.0014218986007496	0.000710949300374802
Otu00130	Firmicutes	Clostridia	Clostridiales	Ruminococcaceae	unclassified	0.00136570380574992	0.0000510861772724409	0.00070839499151118
Otu00133	unclassified	unclassified	unclassified	unclassified	unclassified	0	0.00141508711044661	0.000707543555223306
Otu00127	Firmicutes	Negativicutes	Selenomonadales	Veillonellaceae	unclassified	0.00136229806059842	0.0000221373434847244	0.000692217702041574
Otu00141	Actinobacteria	Actinobacteria	Micrococcales	Intrasporangiaceae	Tetrasphaera	0.0000272459612119685	0.00134186358968945	0.000684554775450708
Otu00134	SHA-109	unclassified	unclassified	unclassified	unclassified	0	0.00136059518802268	0.000680297594011338
Otu00135	Proteobacteria	Gammaproteobacteria	unclassified	unclassified	unclassified	0.00135037795256819	0.0000102172354544882	0.000680297594011338
Otu00137	Proteobacteria	Gammaproteobacteria	Aeromonadales	Aeromonadaceae	Aeromonas	0.00130610326559874	0.0000527890498481889	0.000679446157723464
Otu00136	Bacteroidetes	Flavobacteriia	Flavobacteriales	Flavobacteriaceae	Flavobacterium	0	0.00135548657029543	0.000677743285147716
Otu00132	Firmicutes	Negativicutes	Selenomonadales	Acidaminococcaceae	Phascolarctobacterium	0.00131972624620472	0.0000221373434847244	0.000670931794844724
Otu00144	Verrucomicrobia	Verrucomicrobiae	Verrucomicrobiales	Verrucomicrobiaceae	unclassified	8.51436e+08	0.00130950901075023	0.000659011686814487
Otu00140	Gemmatimonadetes	Gemmatimonadetes	unclassified	unclassified	unclassified	0	0.00130950901075023	0.000654754505375117
Otu00138	Proteobacteria	Alphaproteobacteria	Caulobacterales	Caulobacteraceae	Phenylobacterium	0.0000732235207571653	0.00123458261741732	0.000653903069087243
Otu00145	Proteobacteria	Gammaproteobacteria	unclassified	unclassified	unclassified	0	0.00127545155923527	0.000637725779617637
Otu00139	Firmicutes	Clostridia	Clostridiales	Peptostreptococcaceae	Incertae_Sedis	0.000769698404238109	0.000500644537269921	0.000635171470754015
Otu00147	unclassified	unclassified	unclassified	unclassified	unclassified	0	0.00120733665620535	0.000603668328102676
Otu00146	Proteobacteria	Deltaproteobacteria	Desulfovibrionales	Desulfovibrionaceae	Desulfovibrio	0.00116135909666016	0.0000442746869694488	0.000602816891814802
Otu00143	Bacteroidetes	Sphingobacteriia	Sphingobacteriales	Chitinophagaceae	unclassified	1.70287e+08	0.00120052516590236	0.000601114019239054
Otu00142	Proteobacteria	Betaproteobacteria	unclassified	unclassified	unclassified	1.70287e+08	0.00115625047893291	0.00057897667575433
Otu00149	Proteobacteria	Betaproteobacteria	Nitrosomonadales	unclassified	unclassified	0	0.00111538153711496	0.00055769076855748
Otu00150	Proteobacteria	Gammaproteobacteria	Xanthomonadales	Xanthomonadales_Incertae_Sedis	Candidatus_Competibacter	5.10862e+08	0.00110686717423622	0.000555987895981732
Otu00148	Bacteroidetes	Sphingobacteriia	Sphingobacteriales	Chitinophagaceae	unclassified	0	0.00109324419363023	0.000546622096815117
Otu00153	Acidobacteria	Acidobacteria	Subgroup_4	Unknown_Family	Blastocatella	0	0.00107621546787275	0.000538107733936377
Otu00151	Bacteroidetes	Sphingobacteriia	Sphingobacteriales	NS11-12_marine_group	unclassified	0	0.00105578099696378	0.000527890498481889
Otu00155	Proteobacteria	Gammaproteobacteria	Enterobacteriales	Enterobacteriaceae	unclassified	0.000996180456812597	0.0000493833046966928	0.000522781880754645
Otu00157	Chloroflexi	Caldilineae	Caldilineales	Caldilineaceae	unclassified	0	0.0010353465260548	0.000517673263027401
Otu00156	Actinobacteria	Actinobacteria	Corynebacteriales	Mycobacteriaceae	Mycobacterium	0.000665823177117479	0.000349088878028346	0.000507456027572913
Otu00152	Bacteroidetes	Bacteroidia	Bacteroidales	Porphyromonadaceae	Macellibacteroides	0.000762886913935117	0.000236699288028976	0.000499793100982047
Otu00159	Acidobacteria	Holophagae	Subgroup_7	unclassified	unclassified	6.81149e+08	0.000957014387570393	0.000481912938936692
Otu00158	Proteobacteria	unclassified	unclassified	unclassified	unclassified	0.000861653523328503	0.000100469481969134	0.000481061502648818
Otu00161	Proteobacteria	Alphaproteobacteria	Rhodobacterales	Rhodobacteraceae	unclassified	0.0000766292659086613	0.000868465013631495	0.000472547139770078
Otu00163	Actinobacteria	Acidimicrobiia	Acidimicrobiales	Acidimicrobiales_Incertae_Sedis	Candidatus_Microthrix	0.0000170287257574803	0.000912739700600944	0.000464884213179212
Otu00160	Bacteroidetes	unclassified	unclassified	unclassified	unclassified	0	0.000921254063479684	0.000460627031739842
Otu00154	Bacteroidetes	Sphingobacteriia	Sphingobacteriales	NS11-12_marine_group	unclassified	3.40575e+08	0.000911036828025196	0.000457221286588346
Otu00165	Proteobacteria	Betaproteobacteria	Neisseriales	Neisseriaceae	Eikenella	0.000888899484540471	0.0000221373434847244	0.000455518414012598
Otu00164	Firmicutes	Clostridia	Clostridiales	Ruminococcaceae	Subdoligranulum	0.000880385121661731	0.0000272459612119685	0.00045381554143685
Otu00167	Proteobacteria	Betaproteobacteria	unclassified	unclassified	unclassified	0.000325248661967874	0.000527890498481889	0.000426569580224881
Otu00162	Proteobacteria	unclassified	unclassified	unclassified	unclassified	0.000846327670146771	0	0.000423163835073385
Otu00173	Proteobacteria	unclassified	unclassified	unclassified	unclassified	1.70287e+08	0.000831001816965038	0.000416352344770393
Otu00180	unclassified	unclassified	unclassified	unclassified	unclassified	0	0.00082078458151055	0.000410392290755275
Otu00170	Firmicutes	Clostridia	Clostridiales	Christensenellaceae	unclassified	0.000665823177117479	0.000154961404393071	0.000410392290755275
Otu00169	Candidate_division_TM7	unclassified	unclassified	unclassified	unclassified	0	0.000819081708934802	0.000409540854467401
Otu00171	Bacteroidetes	Sphingobacteriia	Sphingobacteriales	env.OPS_17	unclassified	0	0.000819081708934802	0.000409540854467401
Otu00168	Firmicutes	Clostridia	Clostridiales	Ruminococcaceae	unclassified	0.000745858188177637	0.0000732235207571653	0.000409540854467401
Otu00166	Fusobacteria	Fusobacteriia	Fusobacteriales	Leptotrichiaceae	Sebaldella	0.000764589786510865	0.0000510861772724409	0.000407837981891653
Otu00177	Proteobacteria	Betaproteobacteria	Burkholderiales	Comamonadaceae	unclassified	0.000488724429239684	0.000326951534543622	0.000407837981891653
Otu00172	Firmicutes	Clostridia	Clostridiales	Ruminococcaceae	Subdoligranulum	0.000722017972117164	0.0000919551190903936	0.000406986545603779
Otu00190	Proteobacteria	Deltaproteobacteria	Myxococcales	0319-6G20	unclassified	0	0.000796944365450078	0.000398472182725039
Otu00184	Verrucomicrobia	Verrucomicrobiae	Verrucomicrobiales	Verrucomicrobiaceae	Akkermansia	0.000752669678480629	0.0000374631966664566	0.000395066437573543
Otu00175	Bacteroidetes	Sphingobacteriia	Sphingobacteriales	Chitinophagaceae	Lacibacter	0	0.000788430002571338	0.000394215001285669
Otu00188	Firmicutes	Clostridia	Clostridiales	Lachnospiraceae	unclassified	0.000774807021965353	0	0.000387403510982677
Otu00185	unclassified	unclassified	unclassified	unclassified	unclassified	0	0.000767995531662361	0.000383997765831181
Otu00176	Firmicutes	Negativicutes	Selenomonadales	Veillonellaceae	Dialister	0.00071690935438992	0.0000374631966664566	0.000377186275528188
Otu00174	Firmicutes	Clostridia	Clostridiales	Lachnospiraceae	unclassified	0.000733938080147401	0.0000119201080302362	0.000372929094088818
Otu00183	Proteobacteria	Gammaproteobacteria	unclassified	unclassified	unclassified	0.000679446157723464	0.0000613034127269291	0.000370374785225196
Otu00186	Chloroflexi	unclassified	unclassified	unclassified	unclassified	0	0.000739046697874645	0.000369523348937322
Otu00189	Firmicutes	Clostridia	Clostridiales	Lachnospiraceae	unclassified	0.000730532334995905	6.81149e+08	0.000368671912649448
Otu00182	unclassified	unclassified	unclassified	unclassified	unclassified	0.000733938080147401	0	0.0003669690400737
Otu00181	Proteobacteria	Gammaproteobacteria	unclassified	unclassified	unclassified	0.000732235207571653	1.70287e+08	0.0003669690400737
Otu00193	unclassified	unclassified	unclassified	unclassified	unclassified	0	0.000730532334995905	0.000365266167497952
Otu00179	Chlorobi	Ignavibacteria	Ignavibacteriales	Ignavibacteriaceae	Ignavibacterium	0	0.000711800736662676	0.000355900368331338
Otu00192	unclassified	unclassified	unclassified	unclassified	unclassified	0	0.000704989246359684	0.000352494623179842
Otu00178	unclassified	unclassified	unclassified	unclassified	unclassified	0.000681149030299212	0.0000204344709089764	0.000350791750604094
Otu00203	unclassified	unclassified	unclassified	unclassified	unclassified	0	0.000698177756056692	0.000349088878028346
Otu00194	Proteobacteria	Betaproteobacteria	Burkholderiales	Comamonadaceae	unclassified	0.000687960520602204	8.51436e+08	0.000348237441740472
Otu00197	Firmicutes	Negativicutes	Selenomonadales	Veillonellaceae	Megamonas	0.000667526049693227	0.0000102172354544882	0.000338871642573858
Otu00202	unclassified	unclassified	unclassified	unclassified	unclassified	0	0.000676040412571968	0.000338020206285984
Otu00196	Proteobacteria	Deltaproteobacteria	Myxococcales	Sandaracinaceae	unclassified	0	0.000672634667420472	0.000336317333710236
Otu00191	Firmicutes	Bacilli	unclassified	unclassified	unclassified	0.000660714559390235	0.0000119201080302362	0.000336317333710236
Otu00209	Proteobacteria	Betaproteobacteria	unclassified	unclassified	unclassified	0	0.000664120304541731	0.000332060152270866
Otu00205	Firmicutes	Clostridia	Clostridiales	Lachnospiraceae	Incertae_Sedis	0.000652200196511495	0	0.000326100098255748
Otu00208	Firmicutes	Clostridia	Clostridiales	Ruminococcaceae	unclassified	0.000636874343329763	0.0000153258531817323	0.000326100098255748
Otu00199	Proteobacteria	Gammaproteobacteria	unclassified	unclassified	unclassified	0.000599411146663306	0.0000442746869694488	0.000321842916816378
Otu00214	Firmicutes	Clostridia	Clostridiales	Lachnospiraceae	unclassified	0.000633468598178267	0.0000102172354544882	0.000321842916816378
Otu00187	unclassified	unclassified	unclassified	unclassified	unclassified	0.000621548490148031	0.0000204344709089764	0.000320991480528504
Otu00207	Firmicutes	Clostridia	Clostridiales	Ruminococcaceae	unclassified	0.000592599656360314	0.0000476804321209448	0.00032014004424063
Otu00201	Firmicutes	Negativicutes	Selenomonadales	Veillonellaceae	unclassified	0.000614736999845039	0.0000221373434847244	0.000318437171664882
Otu00210	Actinobacteria	Actinobacteria	unclassified	unclassified	unclassified	0.000497238792118425	0.00012941831575685	0.000313328553937637
Otu00200	Firmicutes	Clostridia	Clostridiales	Ruminococcaceae	unclassified	0.000534701988784881	0.0000851436287874015	0.000309922808786141
Otu00195	Firmicutes	Clostridia	Clostridiales	Christensenellaceae	unclassified	0.00056194794999685	0.0000544919224239369	0.000308219936210393
Otu00204	Proteobacteria	unclassified	unclassified	unclassified	unclassified	0.000199236091362519	0.000410392290755275	0.000304814191058897
Otu00198	Proteobacteria	Gammaproteobacteria	Xanthomonadales	Xanthomonadales_Incertae_Sedis	Candidatus_Competibacter	0	0.000607925509542047	0.000303962754771023
Otu00211	unclassified	unclassified	unclassified	unclassified	unclassified	0	0.000601114019239054	0.000300557009619527
Otu00206	Bacteroidetes	Sphingobacteriia	Sphingobacteriales	Chitinophagaceae	unclassified	1.70287e+08	0.000597708274087558	0.000299705573331653
Otu00212	unclassified	unclassified	unclassified	unclassified	unclassified	0	0.000594302528936062	0.000297151264468031
Otu00218	Proteobacteria	unclassified	unclassified	unclassified	unclassified	0	0.000584085293481574	0.000292042646740787
Otu00215	Bacteroidetes	Sphingobacteriia	Sphingobacteriales	env.OPS_17	unclassified	0	0.000584085293481574	0.000292042646740787
Otu00213	Firmicutes	Clostridia	Clostridiales	Ruminococcaceae	unclassified	0.000563650822572598	0.0000102172354544882	0.000286934029013543
Otu00219	Proteobacteria	Alphaproteobacteria	Rickettsiales	Rickettsiaceae	Rickettsia	0	0.000548324969390865	0.000274162484695433
Otu00222	Proteobacteria	Betaproteobacteria	Neisseriales	Neisseriaceae	unclassified	0.000469992830906456	0.0000749263933329133	0.000272459612119685
Otu00217	Proteobacteria	Betaproteobacteria	unclassified	unclassified	unclassified	0.00011238958999937	0.000429123889088503	0.000270756739543937
Otu00216	Actinobacteria	Actinobacteria	Propionibacteriales	Propionibacteriaceae	Tessaracoccus	0.00049213017439118	0.0000323545789392126	0.000262242376665197
Otu00230	unclassified	unclassified	unclassified	unclassified	unclassified	0.0004751014486337	0.0000170287257574803	0.00024606508719559
Otu00220	Firmicutes	Clostridia	Clostridiales	Lachnospiraceae	Lachnospira	0.000478507193785196	8.51436e+08	0.000243510778331968
Otu00221	Proteobacteria	Alphaproteobacteria	Rhizobiales	Hyphomicrobiaceae	Hyphomicrobium	5.10862e+08	0.000481912938936692	0.000243510778331968
Otu00224	Proteobacteria	Alphaproteobacteria	Caulobacterales	Caulobacteraceae	unclassified	0	0.000481912938936692	0.000240956469468346
Otu00223	Proteobacteria	Betaproteobacteria	Rhodocyclales	Rhodocyclaceae	Thauera	0.000378037711816063	0.000100469481969134	0.000239253596892598
Otu00228	Firmicutes	unclassified	unclassified	unclassified	unclassified	0.000478507193785196	0	0.000239253596892598
Otu00225	Bacteroidetes	Bacteroidia	Bacteroidales	Bacteroidaceae	Bacteroides	0.0004751014486337	1.70287e+08	0.000238402160604724
Otu00227	Firmicutes	Clostridia	Clostridiales	Lachnospiraceae	Lachnospira	0.000434232506815747	0.0000391660692422047	0.000236699288028976
Otu00231	Candidate_division_TM7	unclassified	unclassified	unclassified	unclassified	0	0.000468289958330708	0.000234144979165354
Otu00235	Proteobacteria	Gammaproteobacteria	unclassified	unclassified	unclassified	0	0.000463181340603464	0.000231590670301732
Otu00234	Proteobacteria	Deltaproteobacteria	Myxococcales	Phaselicystidaceae	Phaselicystis	0	0.000463181340603464	0.000231590670301732
Otu00236	Proteobacteria	Alphaproteobacteria	Rhizobiales	unclassified	unclassified	3.40575e+08	0.000454666977724724	0.00022903636143811
Otu00241	Firmicutes	Clostridia	Clostridiales	Lachnospiraceae	unclassified	0.000446152614845984	5.10862e+08	0.000225630616286614
Otu00239	Proteobacteria	Betaproteobacteria	Burkholderiales	Comamonadaceae	Sphaerotilus	0.000415500908482519	0.0000238402160604724	0.000219670562271496
Otu00226	unclassified	unclassified	unclassified	unclassified	unclassified	0.000376334839240314	0.0000613034127269291	0.000218819125983622
Otu00229	Firmicutes	Clostridia	Clostridiales	Lachnospiraceae	unclassified	0.000434232506815747	3.40575e+08	0.000218819125983622
Otu00242	Verrucomicrobia	Opitutae	Opitutales	Opitutaceae	Opitutus	0	0.000429123889088503	0.000214561944544252
Otu00233	Bacteroidetes	Sphingobacteriia	Sphingobacteriales	Chitinophagaceae	unclassified	0	0.000427421016512755	0.000213710508256378
Otu00240	Proteobacteria	Betaproteobacteria	Burkholderiales	unclassified	unclassified	0	0.000422312398785511	0.000211156199392756
Otu00257	Proteobacteria	Gammaproteobacteria	Enterobacteriales	Enterobacteriaceae	unclassified	0.000420609526209763	0	0.000210304763104882
Otu00232	Firmicutes	Clostridia	Clostridiales	unclassified	unclassified	0.000412095163331023	8.51436e+08	0.000210304763104882
Otu00238	unclassified	unclassified	unclassified	unclassified	unclassified	0	0.000417203781058267	0.000208601890529134
Otu00243	Proteobacteria	Betaproteobacteria	unclassified	unclassified	unclassified	0.0000204344709089764	0.000396769310149291	0.000208601890529134
Otu00256	unclassified	unclassified	unclassified	unclassified	unclassified	0.000412095163331023	0	0.000206047581665512
Otu00249	Proteobacteria	Betaproteobacteria	Burkholderiales	Comamonadaceae	unclassified	0.000350791750604094	0.0000459775595451968	0.000198384655074645
Otu00253	unclassified	unclassified	unclassified	unclassified	unclassified	0.000386552074694803	5.10862e+08	0.000195830346211023
Otu00248	Proteobacteria	Betaproteobacteria	Burkholderiales	Comamonadaceae	unclassified	0.000366117603785826	0.0000255430886362204	0.000195830346211023
Otu00252	Firmicutes	Clostridia	Clostridiales	Ruminococcaceae	Anaerofilum	0.000374631966664566	0.0000136229806059842	0.000194127473635275
Otu00254	Firmicutes	Clostridia	Clostridiales	Peptostreptococcaceae	Proteocatella	0.00037122622151307	0.0000170287257574803	0.000194127473635275
Otu00250	Firmicutes	Clostridia	Clostridiales	unclassified	unclassified	0.000379740584391811	3.40575e+08	0.000191573164771653
Otu00237	Proteobacteria	Alphaproteobacteria	Sphingomonadales	Sphingomonadaceae	Novosphingobium	6.81149e+08	0.000376334839240314	0.000191573164771653
Otu00259	Proteobacteria	Alphaproteobacteria	Caulobacterales	Caulobacteraceae	unclassified	0.0000170287257574803	0.000361008986058582	0.000189018855908031
Otu00245	Firmicutes	Negativicutes	Selenomonadales	Veillonellaceae	Dialister	0.00037122622151307	6.81149e+08	0.000189018855908031
Otu00251	unclassified	unclassified	unclassified	unclassified	unclassified	0	0.000374631966664566	0.000187315983332283
Otu00267	Firmicutes	Clostridia	Clostridiales	Clostridiaceae_1	unclassified	0.000277568229846929	0.0000953608642418897	0.000186464547044409
Otu00246	Verrucomicrobia	OPB35_soil_group	unclassified	unclassified	unclassified	0	0.00037122622151307	0.000185613110756535
Otu00270	Firmicutes	unclassified	unclassified	unclassified	unclassified	0.000364414731210078	3.40575e+08	0.000183910238180787
Otu00261	Bacteroidetes	Flavobacteriia	Flavobacteriales	NS9_marine_group	unclassified	0	0.000367820476361574	0.000183910238180787
Otu00269	Proteobacteria	Alphaproteobacteria	Rhodospirillales	Acetobacteraceae	unclassified	0	0.000367820476361574	0.000183910238180787
Otu00280	Bacteroidetes	Bacteroidia	Bacteroidales	Prevotellaceae	Prevotella	0.000311625681361889	0.0000510861772724409	0.000181355929317165
Otu00265	Actinobacteria	Actinobacteria	Micrococcales	Microbacteriaceae	unclassified	0.00035419749575559	6.81149e+08	0.000180504493029291
Otu00260	Proteobacteria	Alphaproteobacteria	Caulobacterales	Caulobacteraceae	unclassified	0.000342277387725354	0.0000187315983332283	0.000180504493029291
Otu00258	Proteobacteria	Alphaproteobacteria	Rhodobacterales	Rhodobacteraceae	Gemmobacter	0.00033716876999811	0.0000221373434847244	0.000179653056741417
Otu00255	Firmicutes	Clostridia	Clostridiales	unclassified	unclassified	0.000359306113482834	0	0.000179653056741417
Otu00273	unclassified	unclassified	unclassified	unclassified	unclassified	0.000333763024846614	0.0000238402160604724	0.000178801620453543
Otu00266	unclassified	unclassified	unclassified	unclassified	unclassified	0	0.00035419749575559	0.000177098747877795
Otu00264	Actinobacteria	Actinobacteria	unclassified	unclassified	unclassified	0.000279271102422677	0.0000749263933329133	0.000177098747877795
Otu00278	Actinobacteria	Actinobacteria	Propionibacteriales	Propionibacteriaceae	Tessaracoccus	0.000301408445907401	0.0000493833046966928	0.000175395875302047
Otu00262	Proteobacteria	unclassified	unclassified	unclassified	unclassified	0.000321842916816378	0.0000289488337877165	0.000175395875302047
Otu00292	Firmicutes	unclassified	unclassified	unclassified	unclassified	0.00034568313287685	1.70287e+08	0.000173693002726299
Otu00247	Proteobacteria	Gammaproteobacteria	unclassified	unclassified	unclassified	0.000343980260301102	3.40575e+08	0.000173693002726299
Otu00284	Firmicutes	Bacilli	Lactobacillales	Streptococcaceae	Lactococcus	0.00034568313287685	0	0.000172841566438425
Otu00295	Verrucomicrobia	Opitutae	Puniceicoccales	Puniceicoccaceae	Cerasicoccus	0	0.000343980260301102	0.000171990130150551
Otu00285	Firmicutes	Bacilli	Lactobacillales	Streptococcaceae	Streptococcus	0.00033716876999811	6.81149e+08	0.000171990130150551
Otu00275	Firmicutes	Clostridia	Clostridiales	unclassified	unclassified	0.000342277387725354	0	0.000171138693862677
Otu00263	Proteobacteria	Betaproteobacteria	Rhodocyclales	Rhodocyclaceae	Dechloromonas	0.000200938963938267	0.000141338423787086	0.000171138693862677
Otu00279	Firmicutes	Bacilli	Lactobacillales	unclassified	unclassified	0.000326951534543622	0.0000119201080302362	0.000169435821286929
Otu00287	Firmicutes	Clostridia	Clostridiales	Ruminococcaceae	unclassified	0.000272459612119685	0.0000664120304541731	0.000169435821286929
Otu00268	Proteobacteria	Gammaproteobacteria	Pseudomonadales	Pseudomonadaceae	Pseudomonas	0.00032865440711937	0.0000102172354544882	0.000169435821286929
Otu00288	Firmicutes	Clostridia	Clostridiales	Clostridiaceae_1	Clostridium_sensu_stricto_1	0.000270756739543937	0.0000664120304541731	0.000168584384999055
Otu00277	Firmicutes	Clostridia	Clostridiales	Ruminococcaceae	Faecalibacterium	0.000313328553937637	0.0000221373434847244	0.000167732948711181
Otu00271	Proteobacteria	Betaproteobacteria	Burkholderiales	Comamonadaceae	unclassified	3.40575e+08	0.000323545789392126	0.000163475767271811
Otu00276	Firmicutes	Clostridia	Clostridiales	Lachnospiraceae	Blautia	0.000316734299089133	8.51436e+08	0.000162624330983937
Otu00283	Firmicutes	Negativicutes	Selenomonadales	Acidaminococcaceae	Phascolarctobacterium	0.00032014004424063	3.40575e+08	0.000161772894696063
Otu00274	Bacteroidetes	Bacteroidia	Bacteroidales	Porphyromonadaceae	Paludibacter	0.000263945249240945	0.000059600540151181	0.000161772894696063
Otu00307	Proteobacteria	unclassified	unclassified	unclassified	unclassified	0.000255430886362204	0.0000647091578784251	0.000160070022120315
Otu00244	Firmicutes	Clostridia	Clostridiales	Lachnospiraceae	unclassified	0.000315031426513385	3.40575e+08	0.000159218585832441
Otu00281	Firmicutes	Clostridia	Clostridiales	Lachnospiraceae	Roseburia	0.000308219936210393	0.0000102172354544882	0.000159218585832441
Otu00282	Proteobacteria	Gammaproteobacteria	Xanthomonadales	unclassified	unclassified	0.000209453326817008	0.000108983844847874	0.000159218585832441
Otu00272	unclassified	unclassified	unclassified	unclassified	unclassified	3.40575e+08	0.000309922808786141	0.000156664276968819
Otu00302	Proteobacteria	Gammaproteobacteria	unclassified	unclassified	unclassified	0.000279271102422677	0.0000289488337877165	0.000154109968105197
Otu00291	Acidobacteria	Acidobacteria	Subgroup_3	SJA-149	unclassified	0	0.000306517063634645	0.000153258531817323
Otu00294	unclassified	unclassified	unclassified	unclassified	unclassified	0.000299705573331653	3.40575e+08	0.000151555659241575
Otu00289	Proteobacteria	Gammaproteobacteria	Aeromonadales	Succinivibrionaceae	Succinivibrio	0.000292894083028661	5.10862e+08	0.000149001350377953
Otu00290	Firmicutes	Clostridia	Clostridiales	Christensenellaceae	unclassified	0.00023329354287748	0.0000613034127269291	0.000147298477802205
Otu00304	Firmicutes	Clostridia	Clostridiales	Ruminococcaceae	unclassified	0.000275865357271181	0.0000153258531817323	0.000145595605226457
Otu00299	Proteobacteria	Betaproteobacteria	Rhodocyclales	Rhodocyclaceae	unclassified	0.000185613110756535	0.000105578099696378	0.000145595605226457
Otu00335	Firmicutes	Clostridia	Clostridiales	Ruminococcaceae	unclassified	0.000270756739543937	0.0000204344709089764	0.000145595605226457
Otu00312	unclassified	unclassified	unclassified	unclassified	unclassified	0	0.000284379720149921	0.00014218986007496
Otu00298	Firmicutes	Clostridia	Clostridiales	Lachnospiraceae	Blautia	0.000277568229846929	6.81149e+08	0.00014218986007496
Otu00303	Firmicutes	Clostridia	Clostridiales	Christensenellaceae	unclassified	0.000253728013786456	0.0000289488337877165	0.000141338423787086
Otu00286	Firmicutes	Clostridia	Clostridiales	unclassified	unclassified	0.000267350994392441	0.0000119201080302362	0.000139635551211338
Otu00308	Proteobacteria	Betaproteobacteria	Burkholderiales	Alcaligenaceae	Parasutterella	0.000275865357271181	3.40575e+08	0.000139635551211338
Otu00323	Firmicutes	Clostridia	Clostridiales	Ruminococcaceae	Ruminococcus	0.000272459612119685	5.10862e+08	0.000138784114923464
Otu00319	Proteobacteria	Alphaproteobacteria	Sphingomonadales	Sphingomonadaceae	Sandaracinobacter	3.40575e+08	0.000272459612119685	0.00013793267863559
Otu00310	Proteobacteria	Betaproteobacteria	Burkholderiales	Comamonadaceae	unclassified	0.000253728013786456	0.0000221373434847244	0.00013793267863559
Otu00315	Firmicutes	Clostridia	Clostridiales	Lachnospiraceae	unclassified	0.000260539504089448	0.0000136229806059842	0.000137081242347716
Otu00293	Proteobacteria	Alphaproteobacteria	Caulobacterales	Caulobacteraceae	Brevundimonas	0.0002588366315137	0.0000153258531817323	0.000137081242347716
Otu00330	unclassified	unclassified	unclassified	unclassified	unclassified	0	0.000274162484695433	0.000137081242347716
Otu00297	Firmicutes	Clostridia	Clostridiales	Christensenellaceae	unclassified	0.000246916523483464	0.0000238402160604724	0.000135378369771968
Otu00314	Actinobacteria	Actinobacteria	Propionibacteriales	Propionibacteriaceae	Propioniciclava	0.000253728013786456	0.0000153258531817323	0.000134526933484094
Otu00301	Proteobacteria	Alphaproteobacteria	Rhizobiales	Methylocystaceae	Pleomorphomonas	0.000245213650907716	0.0000204344709089764	0.000132824060908346
Otu00318	Firmicutes	unclassified	unclassified	unclassified	unclassified	0.000238402160604724	0.0000272459612119685	0.000132824060908346
Otu00313	Proteobacteria	Deltaproteobacteria	Myxococcales	mle1-27	unclassified	0	0.000263945249240945	0.000131972624620472
Otu00300	Bacteroidetes	Flavobacteriia	Flavobacteriales	Flavobacteriaceae	Elizabethkingia	0.000204344709089764	0.000059600540151181	0.000131972624620472
Otu00329	Firmicutes	Negativicutes	Selenomonadales	Veillonellaceae	unclassified	0.000255430886362204	6.81149e+08	0.000131121188332598
Otu00311	Bacteroidetes	Bacteroidia	Bacteroidales	Bacteroidaceae	Bacteroides	0.000234996415453228	0.0000272459612119685	0.000131121188332598
Otu00309	Firmicutes	unclassified	unclassified	unclassified	unclassified	0.000257133758937952	0	0.000128566879468976
Otu00296	Actinobacteria	Actinobacteria	unclassified	unclassified	unclassified	0.000231590670301732	0.0000238402160604724	0.000127715443181102
Otu00306	Proteobacteria	Alphaproteobacteria	Rhizobiales	Methylocystaceae	unclassified	5.10862e+08	0.00024180790575622	0.000123458261741732
Otu00317	Proteobacteria	Alphaproteobacteria	Rhodospirillales	Acetobacteraceae	unclassified	3.40575e+08	0.000243510778331968	0.000123458261741732
Otu00339	Proteobacteria	Alphaproteobacteria	unclassified	unclassified	unclassified	0.000228184925150236	0.0000170287257574803	0.000122606825453858
Otu00326	Proteobacteria	Betaproteobacteria	Neisseriales	Neisseriaceae	Aquaspirillum	0.000214561944544252	0.0000289488337877165	0.000121755389165984
Otu00341	Firmicutes	Negativicutes	Selenomonadales	Acidaminococcaceae	Acidaminococcus	0.000236699288028976	3.40575e+08	0.000120052516590236
Otu00360	Bacteroidetes	Cytophagia	Cytophagales	unclassified	unclassified	0	0.000240105033180472	0.000120052516590236
Otu00347	Actinobacteria	Actinobacteria	Micrococcales	Microbacteriaceae	unclassified	5.10862e+08	0.00023329354287748	0.000119201080302362
Otu00333	Bacteroidetes	Bacteroidia	Bacteroidales	Bacteroidaceae	Bacteroides	0.000231590670301732	6.81149e+08	0.000119201080302362
Otu00336	Firmicutes	Clostridia	Clostridiales	Lachnospiraceae	Roseburia	0.000234996415453228	0	0.000117498207726614
Otu00337	Verrucomicrobia	OPB35_soil_group	unclassified	unclassified	unclassified	0	0.000234996415453228	0.000117498207726614
Otu00332	Verrucomicrobia	Verrucomicrobiae	Verrucomicrobiales	Verrucomicrobiaceae	Luteolibacter	0.0000102172354544882	0.000223076307422992	0.00011664677143874
Otu00305	Firmicutes	Negativicutes	Selenomonadales	unclassified	unclassified	0.00023329354287748	0	0.00011664677143874
Otu00316	Bacteroidetes	Flavobacteriia	Flavobacteriales	NS9_marine_group	unclassified	0	0.000231590670301732	0.000115795335150866
Otu00355	Proteobacteria	unclassified	unclassified	unclassified	unclassified	0.000223076307422992	8.51436e+08	0.000115795335150866
Otu00325	Firmicutes	Bacilli	Lactobacillales	Carnobacteriaceae	unclassified	0.000226482052574488	3.40575e+08	0.000114943898862992
Otu00324	Firmicutes	Clostridia	Clostridiales	Ruminococcaceae	Faecalibacterium	0.000229887797725984	0	0.000114943898862992
Otu00346	Firmicutes	Negativicutes	Selenomonadales	Veillonellaceae	Veillonella	0.000204344709089764	0.0000238402160604724	0.000114092462575118
Otu00343	Proteobacteria	Gammaproteobacteria	unclassified	unclassified	unclassified	0.000226482052574488	0	0.000113241026287244
Otu00351	Actinobacteria	Actinobacteria	Micrococcales	unclassified	unclassified	0.000185613110756535	0.0000408689418179527	0.000113241026287244
Otu00321	Actinobacteria	Actinobacteria	unclassified	unclassified	unclassified	0.000178801620453543	0.0000459775595451968	0.00011238958999937
Otu00349	Firmicutes	Negativicutes	Selenomonadales	Veillonellaceae	Pectinatus	0.000217967689695748	5.10862e+08	0.000111538153711496
Otu00327	Firmicutes	Negativicutes	Selenomonadales	Veillonellaceae	Anaerovibrio	0.000221373434847244	0	0.000110686717423622
Otu00331	Proteobacteria	Betaproteobacteria	Burkholderiales	Comamonadaceae	Aquabacterium	0.000197533218786771	0.0000238402160604724	0.000110686717423622
Otu00352	Gemmatimonadetes	Gemmatimonadetes	Gemmatimonadales	Gemmatimonadaceae	unclassified	0	0.000219670562271496	0.000109835281135748
Otu00345	Firmicutes	Negativicutes	Selenomonadales	Veillonellaceae	unclassified	0.00021626481712	1.70287e+08	0.000108983844847874
Otu00342	Proteobacteria	Gammaproteobacteria	Xanthomonadales	unclassified	unclassified	5.10862e+08	0.000211156199392756	0.00010813240856
Otu00320	Proteobacteria	Gammaproteobacteria	unclassified	unclassified	unclassified	1.70287e+08	0.000214561944544252	0.00010813240856
Otu00356	Firmicutes	Negativicutes	Selenomonadales	Veillonellaceae	Pectinatus	0.000211156199392756	3.40575e+08	0.000107280972272126
Otu00361	Actinobacteria	Actinobacteria	PeM15	unclassified	unclassified	0	0.000214561944544252	0.000107280972272126
Otu00354	Proteobacteria	Betaproteobacteria	Rhodocyclales	Rhodocyclaceae	unclassified	0.000161772894696063	0.0000527890498481889	0.000107280972272126
Otu00338	Actinobacteria	Actinobacteria	Micrococcales	Microbacteriaceae	unclassified	0	0.000212859071968504	0.000106429535984252
Otu00350	Actinobacteria	Actinobacteria	Micrococcales	Microbacteriaceae	Leucobacter	0.000194127473635275	0.0000187315983332283	0.000106429535984252
Otu00322	Verrucomicrobia	OPB35_soil_group	unclassified	unclassified	unclassified	1.70287e+08	0.000211156199392756	0.000106429535984252
Otu00393	Firmicutes	Clostridia	Clostridiales	Ruminococcaceae	unclassified	0.000156664276968819	0.000056194794999685	0.000106429535984252
Otu00340	Proteobacteria	Deltaproteobacteria	Desulfovibrionales	Desulfovibrionaceae	Desulfovibrio	0.000211156199392756	0	0.000105578099696378
Otu00380	Firmicutes	Clostridia	Clostridiales	Lachnospiraceae	Anaerostipes	0.000197533218786771	0.0000119201080302362	0.000104726663408504
Otu00328	Gemmatimonadetes	Gemmatimonadetes	Gemmatimonadales	Gemmatimonadaceae	unclassified	3.40575e+08	0.000206047581665512	0.000104726663408504
Otu00353	Actinobacteria	Thermoleophilia	Solirubrobacterales	Patulibacteraceae	Patulibacter	0	0.000206047581665512	0.000103023790832756
Otu00334	Actinobacteria	Actinobacteria	Micrococcales	Microbacteriaceae	Leucobacter	5.10862e+08	0.000199236091362519	0.000102172354544882
Otu00381	unclassified	unclassified	unclassified	unclassified	unclassified	3.40575e+08	0.000199236091362519	0.000101320918257008
Otu00371	Firmicutes	Clostridia	Clostridiales	Lachnospiraceae	Incertae_Sedis	0.000200938963938267	0	0.000100469481969134
Otu00370	Firmicutes	Clostridia	Clostridiales	Ruminococcaceae	Subdoligranulum	0.000200938963938267	0	0.000100469481969134
Otu00344	Firmicutes	Clostridia	Clostridiales	Lachnospiraceae	unclassified	0.000195830346211023	3.40575e+08	0.0000996180456812597
Otu00365	Firmicutes	Negativicutes	Selenomonadales	unclassified	unclassified	0.000197533218786771	0	0.0000987666093933857
Otu00374	Firmicutes	Clostridia	Clostridiales	unclassified	unclassified	0.000148149914090079	0.0000493833046966928	0.0000987666093933857
Otu00389	Actinobacteria	Actinobacteria	unclassified	unclassified	unclassified	0.000156664276968819	0.0000408689418179527	0.0000987666093933857
Otu00377	Firmicutes	Clostridia	Clostridiales	unclassified	unclassified	0.000189018855908031	8.51436e+08	0.0000987666093933857
Otu00378	Bacteroidetes	Sphingobacteriia	Sphingobacteriales	Chitinophagaceae	Filimonas	0	0.000197533218786771	0.0000987666093933857
Otu00395	Proteobacteria	unclassified	unclassified	unclassified	unclassified	0.000185613110756535	0.0000102172354544882	0.0000979151731055117
Otu00397	Actinobacteria	Actinobacteria	Micrococcales	unclassified	unclassified	0.000195830346211023	0	0.0000979151731055117
Otu00358	unclassified	unclassified	unclassified	unclassified	unclassified	0.000192424601059527	0	0.0000962123005297637
Otu00357	unclassified	unclassified	unclassified	unclassified	unclassified	0	0.000192424601059527	0.0000962123005297637
Otu00392	Firmicutes	Clostridia	Clostridiales	Lachnospiraceae	unclassified	0.000178801620453543	0.0000119201080302362	0.0000953608642418897
Otu00359	Actinobacteria	Actinobacteria	Propionibacteriales	Propionibacteriaceae	Propioniciclava	0.000175395875302047	0.0000119201080302362	0.0000936579916661416
Otu00396	Proteobacteria	Deltaproteobacteria	unclassified	unclassified	unclassified	0.000161772894696063	0.0000238402160604724	0.0000928065553782676
Otu00348	Bacteroidetes	Flavobacteriia	Flavobacteriales	Cryomorphaceae	Fluviicola	0	0.000185613110756535	0.0000928065553782676
Otu00391	unclassified	unclassified	unclassified	unclassified	unclassified	0.000180504493029291	5.10862e+08	0.0000928065553782676
Otu00364	Proteobacteria	Betaproteobacteria	Burkholderiales	Alcaligenaceae	Oligella	0.000185613110756535	0	0.0000928065553782676
Otu00367	Firmicutes	Clostridia	Clostridiales	Ruminococcaceae	unclassified	0.000177098747877795	8.51436e+08	0.0000928065553782676
Otu00400	unclassified	unclassified	unclassified	unclassified	unclassified	0	0.000182207365605039	0.0000911036828025196
Otu00368	unclassified	unclassified	unclassified	unclassified	unclassified	0	0.000182207365605039	0.0000911036828025196
Otu00362	Firmicutes	Clostridia	Clostridiales	Lachnospiraceae	unclassified	0.000175395875302047	5.10862e+08	0.0000902522465146456
Otu00390	unclassified	unclassified	unclassified	unclassified	unclassified	0.000153258531817323	0.0000272459612119685	0.0000902522465146456
Otu00366	unclassified	unclassified	unclassified	unclassified	unclassified	0	0.000178801620453543	0.0000894008102267715
Otu00399	Firmicutes	Clostridia	Clostridiales	Ruminococcaceae	unclassified	0.000156664276968819	0.0000221373434847244	0.0000894008102267715
Otu00410	Proteobacteria	Alphaproteobacteria	Rhodobacterales	Rhodobacteraceae	unclassified	0.000100469481969134	0.0000783321384844093	0.0000894008102267715
Otu00402	Firmicutes	Clostridia	Clostridiales	unclassified	unclassified	0.000175395875302047	3.40575e+08	0.0000894008102267715
Otu00388	Proteobacteria	Betaproteobacteria	Rhodocyclales	Rhodocyclaceae	Uliginosibacterium	0.0000527890498481889	0.000124309698029606	0.0000885493739388975
Otu00429	unclassified	unclassified	unclassified	unclassified	unclassified	0.000177098747877795	0	0.0000885493739388975
Otu00384	Actinobacteria	Actinobacteria	Micrococcales	Intrasporangiaceae	Knoellia	3.40575e+08	0.000173693002726299	0.0000885493739388975
Otu00386	Bacteroidetes	Flavobacteriia	Flavobacteriales	Flavobacteriaceae	Flavobacterium	0	0.000175395875302047	0.0000876979376510235
Otu00382	unclassified	unclassified	unclassified	unclassified	unclassified	0.000175395875302047	0	0.0000876979376510235
Otu00375	unclassified	unclassified	unclassified	unclassified	unclassified	0.000165178639847559	0.0000102172354544882	0.0000876979376510235
Otu00406	Proteobacteria	Betaproteobacteria	unclassified	unclassified	unclassified	0	0.000175395875302047	0.0000876979376510235
Otu00403	unclassified	unclassified	unclassified	unclassified	unclassified	0.000173693002726299	0	0.0000868465013631495
Otu00387	Actinobacteria	Actinobacteria	Micrococcales	Microbacteriaceae	unclassified	0.000158367149544567	0.0000136229806059842	0.0000859950650752755
Otu00398	Firmicutes	unclassified	unclassified	unclassified	unclassified	0.000168584384999055	3.40575e+08	0.0000859950650752755
Otu00385	Proteobacteria	unclassified	unclassified	unclassified	unclassified	0	0.000171990130150551	0.0000859950650752755
Otu00373	Actinobacteria	unclassified	unclassified	unclassified	unclassified	0	0.000171990130150551	0.0000859950650752755
Otu00414	Firmicutes	Clostridia	Clostridiales	Eubacteriaceae	unclassified	0.000158367149544567	0.0000119201080302362	0.0000851436287874015
Otu00434	Firmicutes	Negativicutes	Selenomonadales	Veillonellaceae	unclassified	0.000161772894696063	8.51436e+08	0.0000851436287874015
Otu00376	Firmicutes	Clostridia	Clostridiales	Lachnospiraceae	unclassified	0.000166881512423307	3.40575e+08	0.0000851436287874015
Otu00432	Proteobacteria	Alphaproteobacteria	Rhodobacterales	Rhodobacteraceae	Paracoccus	0.000158367149544567	0.0000119201080302362	0.0000851436287874015
Otu00436	unclassified	unclassified	unclassified	unclassified	unclassified	0	0.000170287257574803	0.0000851436287874015
Otu00369	Proteobacteria	Gammaproteobacteria	Pseudomonadales	Moraxellaceae	Acinetobacter	0.000170287257574803	0	0.0000851436287874015
Otu00379	Firmicutes	Clostridia	Clostridiales	unclassified	unclassified	0.000163475767271811	5.10862e+08	0.0000842921924995275
Otu00411	Proteobacteria	Betaproteobacteria	Burkholderiales	Comamonadaceae	unclassified	0.000165178639847559	3.40575e+08	0.0000842921924995275
Otu00424	unclassified	unclassified	unclassified	unclassified	unclassified	0.000165178639847559	0	0.0000825893199237794
Otu00372	Proteobacteria	Betaproteobacteria	Burkholderiales	unclassified	unclassified	0.0000289488337877165	0.000136229806059842	0.0000825893199237794
Otu00404	unclassified	unclassified	unclassified	unclassified	unclassified	0.000059600540151181	0.00010387522712063	0.0000817378836359054
Otu00408	Bacteroidetes	Sphingobacteriia	Sphingobacteriales	Chitinophagaceae	Chitinophaga	5.10862e+08	0.000156664276968819	0.0000808864473480314
Otu00415	Bacteroidetes	Bacteroidia	Bacteroidales	Porphyromonadaceae	Paludibacter	0.000134526933484094	0.0000255430886362204	0.0000800350110601574
Otu00419	Proteobacteria	Betaproteobacteria	Burkholderiales	Alcaligenaceae	Sutterella	0.000154961404393071	5.10862e+08	0.0000800350110601574
Otu00413	Proteobacteria	Deltaproteobacteria	Desulfovibrionales	Desulfomicrobiaceae	Desulfomicrobium	0.000114092462575118	0.0000442746869694488	0.0000791835747722834
Otu00383	unclassified	unclassified	unclassified	unclassified	unclassified	0	0.000156664276968819	0.0000783321384844093
Otu00416	unclassified	unclassified	unclassified	unclassified	unclassified	0.000156664276968819	0	0.0000783321384844093
Otu00363	unclassified	unclassified	unclassified	unclassified	unclassified	0.000154961404393071	1.70287e+08	0.0000783321384844093
Otu00427	unclassified	unclassified	unclassified	unclassified	unclassified	0	0.000156664276968819	0.0000783321384844093
Otu00401	unclassified	unclassified	unclassified	unclassified	unclassified	0	0.000154961404393071	0.0000774807021965353
Otu00447	Lentisphaerae	PBS-III-20	unclassified	unclassified	unclassified	0	0.000151555659241575	0.0000757778296207873
Otu00431	Candidate_division_OP8	unclassified	unclassified	unclassified	unclassified	0.000141338423787086	0.0000102172354544882	0.0000757778296207873
Otu00405	Proteobacteria	Alphaproteobacteria	unclassified	unclassified	unclassified	1.70287e+08	0.000149852786665827	0.0000757778296207873
Otu00443	Firmicutes	unclassified	unclassified	unclassified	unclassified	0.000143041296362834	8.51436e+08	0.0000757778296207873
Otu00453	Proteobacteria	Alphaproteobacteria	Rhizobiales	unclassified	unclassified	0.000127715443181102	0.0000221373434847244	0.0000749263933329133
Otu00446	Firmicutes	Clostridia	Clostridiales	unclassified	unclassified	0.000119201080302362	0.0000306517063634645	0.0000749263933329133
Otu00437	unclassified	unclassified	unclassified	unclassified	unclassified	0.000141338423787086	6.81149e+08	0.0000740749570450393
Otu00451	Firmicutes	Clostridia	Clostridiales	Ruminococcaceae	Ruminococcus	0.000131121188332598	0.0000153258531817323	0.0000732235207571653
Otu00418	Proteobacteria	Deltaproteobacteria	Myxococcales	0319-6G20	unclassified	0	0.000146447041514331	0.0000732235207571653
Otu00425	Actinobacteria	Actinobacteria	Propionibacteriales	Propionibacteriaceae	Propioniciclava	0.000124309698029606	0.0000221373434847244	0.0000732235207571653
Otu00412	Proteobacteria	Alphaproteobacteria	Sphingomonadales	Sphingomonadaceae	Novosphingobium	3.40575e+08	0.000141338423787086	0.0000723720844692913
Otu00407	Actinobacteria	Actinobacteria	Corynebacteriales	Mycobacteriaceae	Mycobacterium	0.000102172354544882	0.0000425718143937007	0.0000723720844692913
Otu00480	Proteobacteria	Betaproteobacteria	Burkholderiales	Comamonadaceae	Rivibacter	0	0.000144744168938583	0.0000723720844692913
Otu00440	Proteobacteria	unclassified	unclassified	unclassified	unclassified	0.000144744168938583	0	0.0000723720844692913
Otu00420	unclassified	unclassified	unclassified	unclassified	unclassified	0.000136229806059842	6.81149e+08	0.0000715206481814172
Otu00452	Verrucomicrobia	Opitutae	Opitutales	Opitutaceae	Opitutus	0.0000527890498481889	0.0000902522465146456	0.0000715206481814172
Otu00477	Proteobacteria	Betaproteobacteria	Burkholderiales	Alcaligenaceae	Paenalcaligenes	0.000143041296362834	0	0.0000715206481814172
Otu00409	Proteobacteria	unclassified	unclassified	unclassified	unclassified	3.40575e+08	0.000139635551211338	0.0000715206481814172
Otu00417	unclassified	unclassified	unclassified	unclassified	unclassified	0.000126012570605354	0.0000153258531817323	0.0000706692118935432
Otu00394	Firmicutes	unclassified	unclassified	unclassified	unclassified	0.000132824060908346	8.51436e+08	0.0000706692118935432
Otu00438	Firmicutes	unclassified	unclassified	unclassified	unclassified	0.000139635551211338	0	0.0000698177756056692
Otu00462	Proteobacteria	Gammaproteobacteria	unclassified	unclassified	unclassified	0.0000136229806059842	0.000126012570605354	0.0000698177756056692
Otu00471	Firmicutes	Clostridia	Clostridiales	P._palm_C-A_51	unclassified	1.70287e+08	0.000134526933484094	0.0000681149030299212
Otu00421	Proteobacteria	Deltaproteobacteria	Desulfovibrionales	Desulfovibrionaceae	Bilophila	0.000136229806059842	0	0.0000681149030299212
Otu00422	Firmicutes	Clostridia	Clostridiales	Lachnospiraceae	unclassified	0.000136229806059842	0	0.0000681149030299212
Otu00435	Proteobacteria	Alphaproteobacteria	Rhizobiales	Bradyrhizobiaceae	Rhodopseudomonas	0.0000153258531817323	0.00012090395287811	0.0000681149030299212
Otu00457	Acidobacteria	Acidobacteria	Subgroup_3	unclassified	unclassified	0	0.000134526933484094	0.0000672634667420472
Otu00468	Proteobacteria	unclassified	unclassified	unclassified	unclassified	0.000124309698029606	0.0000102172354544882	0.0000672634667420472
Otu00423	unclassified	unclassified	unclassified	unclassified	unclassified	0.000132824060908346	0	0.0000664120304541731
Otu00450	Proteobacteria	Gammaproteobacteria	unclassified	unclassified	unclassified	0.000127715443181102	3.40575e+08	0.0000655605941662991
Otu00445	Firmicutes	Clostridia	Clostridiales	Ruminococcaceae	Faecalibacterium	0.000131121188332598	0	0.0000655605941662991
Otu00464	Proteobacteria	unclassified	unclassified	unclassified	unclassified	0.00012941831575685	1.70287e+08	0.0000655605941662991
Otu00498	unclassified	unclassified	unclassified	unclassified	unclassified	0.000124309698029606	6.81149e+08	0.0000655605941662991
Otu00491	Bacteroidetes	Flavobacteriia	Flavobacteriales	Flavobacteriaceae	Soonwooa	0.000114092462575118	0.0000153258531817323	0.0000647091578784251
Otu00483	Firmicutes	Clostridia	Clostridiales	Ruminococcaceae	Faecalibacterium	0.000127715443181102	1.70287e+08	0.0000647091578784251
Otu00442	Bacteroidetes	Sphingobacteriia	Sphingobacteriales	unclassified	unclassified	0	0.00012941831575685	0.0000647091578784251
Otu00463	Actinobacteria	Actinobacteria	unclassified	unclassified	unclassified	0	0.000127715443181102	0.0000638577215905511
Otu00499	Proteobacteria	Betaproteobacteria	unclassified	unclassified	unclassified	0.000124309698029606	3.40575e+08	0.0000638577215905511
Otu00490	Proteobacteria	Betaproteobacteria	unclassified	unclassified	unclassified	0.0000766292659086613	0.0000510861772724409	0.0000638577215905511
Otu00474	Firmicutes	unclassified	unclassified	unclassified	unclassified	0.000124309698029606	1.70287e+08	0.0000630062853026771
Otu00466	Bacteroidetes	Bacteroidia	Bacteroidales	Bacteroidaceae	Bacteroides	0.00012090395287811	5.10862e+08	0.0000630062853026771
Otu00444	Proteobacteria	Betaproteobacteria	Burkholderiales	Alcaligenaceae	unclassified	0.0000459775595451968	0.0000800350110601574	0.0000630062853026771
Otu00516	Firmicutes	Negativicutes	Selenomonadales	Veillonellaceae	Selenomonas	0.000122606825453858	1.70287e+08	0.0000621548490148031
Otu00426	unclassified	unclassified	unclassified	unclassified	unclassified	0.00010387522712063	0.0000204344709089764	0.0000621548490148031
Otu00494	Actinobacteria	Actinobacteria	unclassified	unclassified	unclassified	0.0000987666093933857	0.0000255430886362204	0.0000621548490148031
Otu00460	Proteobacteria	Gammaproteobacteria	Xanthomonadales	Xanthomonadaceae	unclassified	0.0000834407562116534	0.0000391660692422047	0.0000613034127269291
Otu00454	Firmicutes	Clostridia	Clostridiales	unclassified	unclassified	0.000117498207726614	5.10862e+08	0.0000613034127269291
Otu00459	Proteobacteria	Betaproteobacteria	Burkholderiales	Burkholderiaceae	unclassified	0	0.000122606825453858	0.0000613034127269291
Otu00439	Proteobacteria	unclassified	unclassified	unclassified	unclassified	0.000114092462575118	8.51436e+08	0.0000613034127269291
Otu00449	Firmicutes	unclassified	unclassified	unclassified	unclassified	0.000110686717423622	0.0000102172354544882	0.000060451976439055
Otu00448	Proteobacteria	Betaproteobacteria	Rhodocyclales	Rhodocyclaceae	Dechloromonas	0.000057897667575433	0.0000630062853026771	0.000060451976439055
Otu00428	Candidate_division_TM7	unclassified	unclassified	unclassified	unclassified	0	0.000119201080302362	0.000059600540151181
Otu00482	Proteobacteria	Alphaproteobacteria	Caulobacterales	Caulobacteraceae	unclassified	0.000119201080302362	0	0.000059600540151181
Otu00521	Proteobacteria	Deltaproteobacteria	Bdellovibrionales	Bdellovibrionaceae	Bdellovibrio	0.0000204344709089764	0.0000987666093933857	0.000059600540151181
Otu00433	Proteobacteria	Deltaproteobacteria	Bdellovibrionales	Bdellovibrionaceae	Bdellovibrio	3.40575e+08	0.000115795335150866	0.000059600540151181
Otu00484	Firmicutes	Negativicutes	Selenomonadales	Veillonellaceae	Dialister	0.000115795335150866	3.40575e+08	0.000059600540151181
Otu00504	Proteobacteria	Gammaproteobacteria	Pasteurellales	Pasteurellaceae	unclassified	0.00011238958999937	5.10862e+08	0.000058749103863307
Otu00470	Proteobacteria	Gammaproteobacteria	Pseudomonadales	Moraxellaceae	Psychrobacter	0.000115795335150866	1.70287e+08	0.000058749103863307
Otu00456	Proteobacteria	Deltaproteobacteria	unclassified	unclassified	unclassified	0.000102172354544882	0.0000136229806059842	0.000057897667575433
Otu00458	Proteobacteria	Alphaproteobacteria	Sphingomonadales	Erythrobacteraceae	Porphyrobacter	0.000114092462575118	1.70287e+08	0.000057897667575433
Otu00550	Proteobacteria	Gammaproteobacteria	Pseudomonadales	Moraxellaceae	Acinetobacter	0.00011238958999937	3.40575e+08	0.000057897667575433
Otu00481	Firmicutes	unclassified	unclassified	unclassified	unclassified	0.00011238958999937	1.70287e+08	0.000057046231287559
Otu00485	Firmicutes	Negativicutes	Selenomonadales	Acidaminococcaceae	Succiniclasticum	0.000108983844847874	5.10862e+08	0.000057046231287559
Otu00467	unclassified	unclassified	unclassified	unclassified	unclassified	0	0.000114092462575118	0.000057046231287559
Otu00488	unclassified	unclassified	unclassified	unclassified	unclassified	0.000114092462575118	0	0.000057046231287559
Otu00441	Bacteroidetes	Sphingobacteriia	Sphingobacteriales	Chitinophagaceae	unclassified	0	0.000114092462575118	0.000057046231287559
Otu00510	Bacteroidetes	SB-1	unclassified	unclassified	unclassified	0	0.00011238958999937	0.000056194794999685
Otu00489	Bacteroidetes	Flavobacteriia	Flavobacteriales	Flavobacteriaceae	Chryseobacterium	0.000056194794999685	0.000056194794999685	0.000056194794999685
Otu00486	Firmicutes	Clostridia	Clostridiales	Lachnospiraceae	unclassified	0.00011238958999937	0	0.000056194794999685
Otu00526	Proteobacteria	Betaproteobacteria	unclassified	unclassified	unclassified	0.0000323545789392126	0.0000800350110601574	0.000056194794999685
Otu00535	Proteobacteria	Betaproteobacteria	Burkholderiales	Comamonadaceae	unclassified	0.0000817378836359054	0.0000306517063634645	0.000056194794999685
Otu00509	unclassified	unclassified	unclassified	unclassified	unclassified	0	0.00011238958999937	0.000056194794999685
Otu00476	Proteobacteria	Gammaproteobacteria	Enterobacteriales	Enterobacteriaceae	Cronobacter	0.000110686717423622	0	0.000055343358711811
Otu00461	Bacteroidetes	Flavobacteriia	Flavobacteriales	Flavobacteriaceae	Elizabethkingia	0.0000630062853026771	0.0000476804321209448	0.000055343358711811
Otu00500	Firmicutes	unclassified	unclassified	unclassified	unclassified	0.000110686717423622	0	0.000055343358711811
Otu00469	Proteobacteria	Alphaproteobacteria	Sphingomonadales	Sphingomonadaceae	Novosphingobium	0.0000544919224239369	0.000056194794999685	0.000055343358711811
Otu00430	unclassified	unclassified	unclassified	unclassified	unclassified	0	0.000110686717423622	0.000055343358711811
Otu00465	Proteobacteria	Betaproteobacteria	Rhodocyclales	Rhodocyclaceae	Thauera	6.81149e+08	0.000102172354544882	0.0000544919224239369
Otu00492	Proteobacteria	Gammaproteobacteria	unclassified	unclassified	unclassified	0.000108983844847874	0	0.0000544919224239369
Otu00478	Bacteroidetes	Bacteroidia	Bacteroidales	Porphyromonadaceae	Parabacteroides	0.000108983844847874	0	0.0000544919224239369
Otu00505	unclassified	unclassified	unclassified	unclassified	unclassified	0	0.000107280972272126	0.0000536404861360629
Otu00566	Firmicutes	Negativicutes	Selenomonadales	Veillonellaceae	Anaerospora	0.0000681149030299212	0.0000391660692422047	0.0000536404861360629
Otu00517	Firmicutes	Erysipelotrichia	Erysipelotrichales	Erysipelotrichaceae	Turicibacter	0.0000698177756056692	0.0000374631966664566	0.0000536404861360629
Otu00507	Proteobacteria	unclassified	unclassified	unclassified	unclassified	0	0.000107280972272126	0.0000536404861360629
Otu00501	Firmicutes	Bacilli	unclassified	unclassified	unclassified	0.000105578099696378	0	0.0000527890498481889
Otu00541	Firmicutes	Clostridia	Clostridiales	Lachnospiraceae	unclassified	0.00010387522712063	1.70287e+08	0.0000527890498481889
Otu00506	Actinobacteria	Actinobacteria	Micrococcales	Dermatophilaceae	Kineosphaera	0.0000698177756056692	0.0000357603240907086	0.0000527890498481889
Otu00508	Acidobacteria	Acidobacteria	Subgroup_3	Unknown_Family	Bryobacter	0	0.000105578099696378	0.0000527890498481889
Otu00546	Firmicutes	Clostridia	Clostridiales	Lachnospiraceae	unclassified	0.00010387522712063	0	0.0000519376135603149
Otu00472	Proteobacteria	Alphaproteobacteria	Rhodobacterales	Rhodobacteraceae	unclassified	0.0000953608642418897	8.51436e+08	0.0000519376135603149
Otu00473	Firmicutes	Clostridia	Clostridiales	Lachnospiraceae	Roseburia	0.000102172354544882	0	0.0000510861772724409
Otu00487	Proteobacteria	Alphaproteobacteria	Rhodobacterales	Rhodobacteraceae	Paracoccus	0.0000919551190903936	0.0000102172354544882	0.0000510861772724409
Otu00496	Proteobacteria	Alphaproteobacteria	Rhizobiales	Methylocystaceae	Pleomorphomonas	0.0000987666093933857	3.40575e+08	0.0000510861772724409
Otu00551	Proteobacteria	Deltaproteobacteria	Bdellovibrionales	Bdellovibrionaceae	Bdellovibrio	6.81149e+08	0.0000953608642418897	0.0000510861772724409
Otu00586	Firmicutes	Negativicutes	Selenomonadales	Veillonellaceae	Pectinatus	0.000100469481969134	0	0.0000502347409845669
Otu00555	Proteobacteria	Alphaproteobacteria	Rhodobacterales	Rhodobacteraceae	unclassified	0.0000442746869694488	0.000056194794999685	0.0000502347409845669
Otu00455	Proteobacteria	Betaproteobacteria	Burkholderiales	Alcaligenaceae	unclassified	0	0.000100469481969134	0.0000502347409845669
Otu00520	Firmicutes	Clostridia	Clostridiales	P._palm_C-A_51	unclassified	0.0000170287257574803	0.0000817378836359054	0.0000493833046966928
Otu00502	Firmicutes	Negativicutes	Selenomonadales	Veillonellaceae	unclassified	0.0000919551190903936	6.81149e+08	0.0000493833046966928
Otu00534	Firmicutes	Bacilli	Lactobacillales	Carnobacteriaceae	Atopostipes	0.0000987666093933857	0	0.0000493833046966928
Otu00513	Proteobacteria	Gammaproteobacteria	unclassified	unclassified	unclassified	0.0000953608642418897	3.40575e+08	0.0000493833046966928
Otu00518	Firmicutes	Clostridia	Clostridiales	Ruminococcaceae	Incertae_Sedis	0.0000953608642418897	1.70287e+08	0.0000485318684088188
Otu00479	Firmicutes	Clostridia	Clostridiales	Lachnospiraceae	Coprococcus	0.0000953608642418897	1.70287e+08	0.0000485318684088188
Otu00495	Proteobacteria	Betaproteobacteria	Rhodocyclales	Rhodocyclaceae	unclassified	0.0000851436287874015	0.0000119201080302362	0.0000485318684088188
Otu00574	Chloroflexi	unclassified	unclassified	unclassified	unclassified	0	0.0000953608642418897	0.0000476804321209448
Otu00530	Bacteroidetes	Flavobacteriia	Flavobacteriales	Flavobacteriaceae	Chryseobacterium	0.0000868465013631495	8.51436e+08	0.0000476804321209448
Otu00581	unclassified	unclassified	unclassified	unclassified	unclassified	0.0000936579916661416	1.70287e+08	0.0000476804321209448
Otu00536	Firmicutes	Clostridia	Clostridiales	Eubacteriaceae	Acetobacterium	0.0000936579916661416	1.70287e+08	0.0000476804321209448
Otu00497	Proteobacteria	Deltaproteobacteria	Myxococcales	0319-6G20	unclassified	0	0.0000953608642418897	0.0000476804321209448
Otu00544	Acidobacteria	Holophagae	Holophagales	Holophagaceae	Geothrix	0.0000255430886362204	0.0000698177756056692	0.0000476804321209448
Otu00512	Proteobacteria	Gammaproteobacteria	unclassified	unclassified	unclassified	0.0000936579916661416	1.70287e+08	0.0000476804321209448
Otu00552	Proteobacteria	Gammaproteobacteria	unclassified	unclassified	unclassified	0	0.0000936579916661416	0.0000468289958330708
Otu00475	Actinobacteria	Actinobacteria	Actinomycetales	Actinomycetaceae	Actinomyces	0.0000936579916661416	0	0.0000468289958330708
Otu00528	Proteobacteria	Betaproteobacteria	unclassified	unclassified	unclassified	0.0000902522465146456	3.40575e+08	0.0000468289958330708
Otu00562	Chloroflexi	Anaerolineae	Anaerolineales	Anaerolineaceae	unclassified	0	0.0000936579916661416	0.0000468289958330708
Otu00503	Firmicutes	Clostridia	Clostridiales	Ruminococcaceae	unclassified	0.0000902522465146456	3.40575e+08	0.0000468289958330708
Otu00524	Proteobacteria	Betaproteobacteria	Neisseriales	Neisseriaceae	unclassified	0.0000936579916661416	0	0.0000468289958330708
Otu00561	Proteobacteria	Deltaproteobacteria	Desulfovibrionales	Desulfovibrionaceae	Desulfovibrio	0.0000834407562116534	8.51436e+08	0.0000459775595451968
Otu00537	Firmicutes	unclassified	unclassified	unclassified	unclassified	0.0000834407562116534	8.51436e+08	0.0000459775595451968
Otu00515	Firmicutes	Clostridia	Clostridiales	Lachnospiraceae	unclassified	0.0000919551190903936	0	0.0000459775595451968
Otu00525	Bacteroidetes	Bacteroidia	Bacteroidales	Porphyromonadaceae	Paludibacter	0.0000834407562116534	8.51436e+08	0.0000459775595451968
Otu00577	Bacteroidetes	Bacteroidia	Bacteroidales	Porphyromonadaceae	Parabacteroides	0.0000749263933329133	0.0000170287257574803	0.0000459775595451968
Otu00553	Firmicutes	Bacilli	Lactobacillales	Carnobacteriaceae	Atopostipes	0.0000902522465146456	0	0.0000451261232573228
Otu00519	Firmicutes	Clostridia	Clostridiales	Lachnospiraceae	unclassified	0.0000783321384844093	0.0000119201080302362	0.0000451261232573228
Otu00527	Firmicutes	Clostridia	Clostridiales	Ruminococcaceae	unclassified	0.0000902522465146456	0	0.0000451261232573228
Otu00601	Firmicutes	Clostridia	Clostridiales	Lachnospiraceae	unclassified	0.0000885493739388975	0	0.0000442746869694488
Otu00545	unclassified	unclassified	unclassified	unclassified	unclassified	0	0.0000885493739388975	0.0000442746869694488
Otu00542	Proteobacteria	unclassified	unclassified	unclassified	unclassified	0.0000732235207571653	0.0000153258531817323	0.0000442746869694488
Otu00554	Proteobacteria	Gammaproteobacteria	Legionellales	Legionellaceae	Legionella	0.0000885493739388975	0	0.0000442746869694488
Otu00511	Proteobacteria	Gammaproteobacteria	unclassified	unclassified	unclassified	0.0000885493739388975	0	0.0000442746869694488
Otu00556	Firmicutes	Negativicutes	Selenomonadales	Veillonellaceae	Selenomonas	0.0000868465013631495	0	0.0000434232506815747
Otu00563	Firmicutes	unclassified	unclassified	unclassified	unclassified	0.0000851436287874015	1.70287e+08	0.0000434232506815747
Otu00570	Firmicutes	Bacilli	Lactobacillales	Lactobacillaceae	Lactobacillus	0.0000749263933329133	0.0000119201080302362	0.0000434232506815747
Otu00538	Proteobacteria	Alphaproteobacteria	Rhizobiales	Hyphomicrobiaceae	Rhodoplanes	0	0.0000868465013631495	0.0000434232506815747
Otu00514	Firmicutes	Clostridia	Clostridiales	unclassified	unclassified	0.0000664120304541731	0.0000187315983332283	0.0000425718143937007
Otu00584	Firmicutes	unclassified	unclassified	unclassified	unclassified	0.0000817378836359054	3.40575e+08	0.0000425718143937007
Otu00493	Proteobacteria	Gammaproteobacteria	Enterobacteriales	Enterobacteriaceae	Rahnella	0.0000834407562116534	0	0.0000417203781058267
Otu00540	Proteobacteria	Deltaproteobacteria	Desulfovibrionales	Desulfovibrionaceae	Desulfovibrio	0.0000834407562116534	0	0.0000417203781058267
Otu00565	Proteobacteria	Alphaproteobacteria	Rhodobacterales	Rhodobacteraceae	Paracoccus	0.0000664120304541731	0.0000170287257574803	0.0000417203781058267
Otu00611	Proteobacteria	Gammaproteobacteria	Xanthomonadales	Xanthomonadales_Incertae_Sedis	Candidatus_Competibacter	0.0000749263933329133	8.51436e+08	0.0000417203781058267
Otu00522	Proteobacteria	Gammaproteobacteria	unclassified	unclassified	unclassified	0.0000800350110601574	1.70287e+08	0.0000408689418179527
Otu00543	unclassified	unclassified	unclassified	unclassified	unclassified	0	0.0000817378836359054	0.0000408689418179527
Otu00633	unclassified	unclassified	unclassified	unclassified	unclassified	0.0000817378836359054	0	0.0000408689418179527
Otu00606	Firmicutes	Negativicutes	Selenomonadales	unclassified	unclassified	0.0000817378836359054	0	0.0000408689418179527
Otu00596	unclassified	unclassified	unclassified	unclassified	unclassified	0.0000732235207571653	8.51436e+08	0.0000408689418179527
Otu00624	Tenericutes	Mollicutes	RF9	unclassified	unclassified	0.0000681149030299212	0.0000136229806059842	0.0000408689418179527
Otu00549	unclassified	unclassified	unclassified	unclassified	unclassified	0.0000749263933329133	6.81149e+08	0.0000408689418179527
Otu00557	Firmicutes	Negativicutes	Selenomonadales	unclassified	unclassified	0.0000698177756056692	0.0000102172354544882	0.0000400175055300787
Otu00533	unclassified	unclassified	unclassified	unclassified	unclassified	0.0000800350110601574	0	0.0000400175055300787
Otu00539	Actinobacteria	Actinobacteria	Corynebacteriales	Mycobacteriaceae	Mycobacterium	0.0000698177756056692	0.0000102172354544882	0.0000400175055300787
Otu00580	Firmicutes	Clostridia	Clostridiales	Lachnospiraceae	unclassified	0.0000783321384844093	1.70287e+08	0.0000400175055300787
Otu00578	unclassified	unclassified	unclassified	unclassified	unclassified	0	0.0000800350110601574	0.0000400175055300787
Otu00523	Proteobacteria	Gammaproteobacteria	Pasteurellales	Pasteurellaceae	unclassified	0.0000783321384844093	0	0.0000391660692422047
Otu00618	Chloroflexi	unclassified	unclassified	unclassified	unclassified	0	0.0000783321384844093	0.0000391660692422047
Otu00599	Actinobacteria	Actinobacteria	Micrococcales	Microbacteriaceae	unclassified	0.0000323545789392126	0.0000459775595451968	0.0000391660692422047
Otu00576	Firmicutes	Clostridia	Clostridiales	Lachnospiraceae	unclassified	0.0000783321384844093	0	0.0000391660692422047
Otu00547	Firmicutes	Clostridia	Clostridiales	Lachnospiraceae	unclassified	0.0000783321384844093	0	0.0000391660692422047
Otu00558	Firmicutes	Clostridia	Clostridiales	Christensenellaceae	unclassified	0.0000647091578784251	0.0000136229806059842	0.0000391660692422047
Otu00650	Actinobacteria	Actinobacteria	Micrococcales	unclassified	unclassified	0.0000732235207571653	5.10862e+08	0.0000391660692422047
Otu00559	Bacteroidetes	Flavobacteriia	Flavobacteriales	Flavobacteriaceae	Flavobacterium	0.0000153258531817323	0.0000613034127269291	0.0000383146329543307
Otu00632	Firmicutes	Negativicutes	Selenomonadales	Veillonellaceae	unclassified	0.0000766292659086613	0	0.0000383146329543307
Otu00628	Actinobacteria	Actinobacteria	Corynebacteriales	Nocardiaceae	Nocardia	6.81149e+08	0.0000698177756056692	0.0000383146329543307
Otu00567	Bacteroidetes	Bacteroidia	Bacteroidales	Prevotellaceae	Prevotella	0.0000766292659086613	0	0.0000383146329543307
Otu00631	Bacteroidetes	Bacteroidia	Bacteroidales	Bacteroidaceae	Bacteroides	0.0000732235207571653	3.40575e+08	0.0000383146329543307
Otu00605	Proteobacteria	Betaproteobacteria	unclassified	unclassified	unclassified	0.0000425718143937007	0.0000340574515149606	0.0000383146329543307
Otu00602	Firmicutes	unclassified	unclassified	unclassified	unclassified	0.0000749263933329133	0	0.0000374631966664566
Otu00560	Proteobacteria	Alphaproteobacteria	Sphingomonadales	B48	unclassified	0.0000681149030299212	6.81149e+08	0.0000374631966664566
Otu00532	Firmicutes	Clostridia	Clostridiales	Clostridiaceae_1	unclassified	0.0000664120304541731	8.51436e+08	0.0000374631966664566
Otu00647	Firmicutes	Clostridia	Clostridiales	Ruminococcaceae	unclassified	0.0000732235207571653	1.70287e+08	0.0000374631966664566
Otu00579	Firmicutes	Clostridia	Clostridiales	unclassified	unclassified	0.0000527890498481889	0.0000221373434847244	0.0000374631966664566
Otu00617	Proteobacteria	Betaproteobacteria	unclassified	unclassified	unclassified	0	0.0000749263933329133	0.0000374631966664566
Otu00646	Proteobacteria	Gammaproteobacteria	Xanthomonadales	unclassified	unclassified	0.0000136229806059842	0.000059600540151181	0.0000366117603785826
Otu00564	Firmicutes	Clostridia	Clostridiales	Lachnospiraceae	unclassified	0.0000732235207571653	0	0.0000366117603785826
Otu00548	unclassified	unclassified	unclassified	unclassified	unclassified	0	0.0000732235207571653	0.0000366117603785826
Otu00568	unclassified	unclassified	unclassified	unclassified	unclassified	0.0000715206481814172	0	0.0000357603240907086
Otu00595	Bacteroidetes	Bacteroidia	Bacteroidales	Porphyromonadaceae	Dysgonomonas	0.0000527890498481889	0.0000187315983332283	0.0000357603240907086
Otu00690	Proteobacteria	Alphaproteobacteria	Rhodospirillales	Acetobacteraceae	unclassified	0	0.0000715206481814172	0.0000357603240907086
Otu00627	Firmicutes	Bacilli	Lactobacillales	Streptococcaceae	Streptococcus	0.0000698177756056692	0	0.0000349088878028346
Otu00615	Firmicutes	unclassified	unclassified	unclassified	unclassified	0.0000698177756056692	0	0.0000349088878028346
Otu00653	Firmicutes	Clostridia	Clostridiales	unclassified	unclassified	0.0000698177756056692	0	0.0000349088878028346
Otu00591	Firmicutes	unclassified	unclassified	unclassified	unclassified	0.0000613034127269291	8.51436e+08	0.0000349088878028346
Otu00636	Firmicutes	Clostridia	Clostridiales	Lachnospiraceae	unclassified	0.0000698177756056692	0	0.0000349088878028346
Otu00648	Bacteroidetes	Bacteroidia	Bacteroidales	Bacteroidaceae	Bacteroides	0.0000698177756056692	0	0.0000349088878028346
Otu00571	Firmicutes	unclassified	unclassified	unclassified	unclassified	0.0000698177756056692	0	0.0000349088878028346
Otu00699	Actinobacteria	Actinobacteria	Propionibacteriales	Nocardioidaceae	unclassified	0	0.0000698177756056692	0.0000349088878028346
Otu00638	unclassified	unclassified	unclassified	unclassified	unclassified	0	0.0000698177756056692	0.0000349088878028346
Otu00572	Proteobacteria	Betaproteobacteria	Burkholderiales	Alcaligenaceae	Sutterella	0.0000698177756056692	0	0.0000349088878028346
Otu00531	Proteobacteria	Gammaproteobacteria	unclassified	unclassified	unclassified	0.0000698177756056692	0	0.0000349088878028346
Otu00662	Proteobacteria	Deltaproteobacteria	Desulfovibrionales	Desulfovibrionaceae	Desulfovibrio	0.0000630062853026771	5.10862e+08	0.0000340574515149606
Otu00587	Firmicutes	Negativicutes	Selenomonadales	Veillonellaceae	unclassified	0.0000493833046966928	0.0000187315983332283	0.0000340574515149606
Otu00575	Firmicutes	Bacilli	unclassified	unclassified	unclassified	0.0000681149030299212	0	0.0000340574515149606
Otu00598	Bacteroidetes	Bacteroidia	Bacteroidales	Porphyromonadaceae	Proteiniphilum	0.0000681149030299212	0	0.0000340574515149606
Otu00674	unclassified	unclassified	unclassified	unclassified	unclassified	0	0.0000664120304541731	0.0000332060152270866
Otu00612	unclassified	unclassified	unclassified	unclassified	unclassified	0.0000647091578784251	1.70287e+08	0.0000332060152270866
Otu00704	Bacteroidetes	unclassified	unclassified	unclassified	unclassified	1.70287e+08	0.0000647091578784251	0.0000332060152270866
Otu00614	Firmicutes	Bacilli	Lactobacillales	Leuconostocaceae	Weissella	0.0000647091578784251	1.70287e+08	0.0000332060152270866
Otu00603	unclassified	unclassified	unclassified	unclassified	unclassified	0	0.0000647091578784251	0.0000323545789392126
Otu00590	Firmicutes	Negativicutes	Selenomonadales	Acidaminococcaceae	Succinispira	0.0000647091578784251	0	0.0000323545789392126
Otu00592	Firmicutes	Clostridia	Clostridiales	unclassified	unclassified	0.0000630062853026771	1.70287e+08	0.0000323545789392126
Otu00663	Firmicutes	Clostridia	Clostridiales	unclassified	unclassified	0.0000647091578784251	0	0.0000323545789392126
Otu00529	Proteobacteria	Alphaproteobacteria	Rickettsiales	Rickettsiales_Incertae_Sedis	Candidatus_Captivus	0	0.0000647091578784251	0.0000323545789392126
Otu00677	unclassified	unclassified	unclassified	unclassified	unclassified	0.0000527890498481889	0.0000119201080302362	0.0000323545789392126
Otu00635	Proteobacteria	unclassified	unclassified	unclassified	unclassified	0	0.0000647091578784251	0.0000323545789392126
Otu00714	unclassified	unclassified	unclassified	unclassified	unclassified	0	0.0000630062853026771	0.0000315031426513385
Otu00609	Firmicutes	Clostridia	Clostridiales	Lachnospiraceae	unclassified	0.000059600540151181	3.40575e+08	0.0000315031426513385
Otu00651	Chlamydiae	Chlamydiae	Chlamydiales	Parachlamydiaceae	Candidatus_Protochlamydia	0	0.0000630062853026771	0.0000315031426513385
Otu00659	Firmicutes	Clostridia	Clostridiales	Clostridiaceae_1	Clostridium_sensu_stricto_1	0.0000459775595451968	0.0000170287257574803	0.0000315031426513385
Otu00625	Firmicutes	unclassified	unclassified	unclassified	unclassified	0.0000630062853026771	0	0.0000315031426513385
Otu00678	Firmicutes	Clostridia	Clostridiales	Christensenellaceae	unclassified	0.0000544919224239369	8.51436e+08	0.0000315031426513385
Otu00630	Actinobacteria	Actinobacteria	Propionibacteriales	Propionibacteriaceae	Tessaracoccus	0.000059600540151181	3.40575e+08	0.0000315031426513385
Otu00642	Proteobacteria	unclassified	unclassified	unclassified	unclassified	0.0000630062853026771	0	0.0000315031426513385
Otu00682	Firmicutes	Negativicutes	Selenomonadales	unclassified	unclassified	0.0000613034127269291	0	0.0000306517063634645
Otu00700	Firmicutes	Clostridia	Clostridiales	unclassified	unclassified	0.0000613034127269291	0	0.0000306517063634645
Otu00639	Firmicutes	Clostridia	Clostridiales	unclassified	unclassified	0.0000459775595451968	0.0000153258531817323	0.0000306517063634645
Otu00583	Proteobacteria	Alphaproteobacteria	Rhizobiales	unclassified	unclassified	0	0.0000613034127269291	0.0000306517063634645
Otu00688	unclassified	unclassified	unclassified	unclassified	unclassified	0.0000493833046966928	0.0000119201080302362	0.0000306517063634645
Otu00589	Proteobacteria	Betaproteobacteria	unclassified	unclassified	unclassified	3.40575e+08	0.000057897667575433	0.0000306517063634645
Otu00569	Chloroflexi	Anaerolineae	Anaerolineales	Anaerolineaceae	unclassified	0	0.0000613034127269291	0.0000306517063634645
Otu00597	Proteobacteria	Gammaproteobacteria	Pseudomonadales	Moraxellaceae	Acinetobacter	0.0000613034127269291	0	0.0000306517063634645
Otu00582	unclassified	unclassified	unclassified	unclassified	unclassified	3.40575e+08	0.000056194794999685	0.0000298002700755905
Otu00657	Firmicutes	Negativicutes	Selenomonadales	Veillonellaceae	Megamonas	0.000059600540151181	0	0.0000298002700755905
Otu00573	Firmicutes	Negativicutes	Selenomonadales	Veillonellaceae	unclassified	0.000059600540151181	0	0.0000298002700755905
Otu00763	Actinobacteria	Actinobacteria	unclassified	unclassified	unclassified	0.0000476804321209448	0.0000119201080302362	0.0000298002700755905
Otu00669	Bacteroidetes	Bacteroidia	Bacteroidales	Porphyromonadaceae	Paludibacter	0.0000476804321209448	0.0000119201080302362	0.0000298002700755905
Otu00608	Bacteroidetes	unclassified	unclassified	unclassified	unclassified	0	0.000059600540151181	0.0000298002700755905
Otu00610	Proteobacteria	Gammaproteobacteria	Xanthomonadales	Xanthomonadaceae	Thermomonas	0.000059600540151181	0	0.0000298002700755905
Otu00820	Proteobacteria	Gammaproteobacteria	Aeromonadales	Succinivibrionaceae	Succinivibrio	0.000057897667575433	0	0.0000289488337877165
Otu00681	Firmicutes	Bacilli	Lactobacillales	unclassified	unclassified	0.000057897667575433	0	0.0000289488337877165
Otu00684	Firmicutes	Clostridia	Clostridiales	Lachnospiraceae	unclassified	0.000057897667575433	0	0.0000289488337877165
Otu00641	Actinobacteria	Actinobacteria	unclassified	unclassified	unclassified	5.10862e+08	0.0000527890498481889	0.0000289488337877165
Otu00666	Firmicutes	Clostridia	Clostridiales	unclassified	unclassified	0.000057897667575433	0	0.0000289488337877165
Otu00652	Firmicutes	Clostridia	Clostridiales	Lachnospiraceae	Blautia	0.000057897667575433	0	0.0000289488337877165
Otu00727	unclassified	unclassified	unclassified	unclassified	unclassified	0.000056194794999685	1.70287e+08	0.0000289488337877165
Otu00620	Firmicutes	Clostridia	Clostridiales	Clostridiaceae_1	unclassified	0	0.000057897667575433	0.0000289488337877165
Otu00687	unclassified	unclassified	unclassified	unclassified	unclassified	0	0.000057897667575433	0.0000289488337877165
Otu00701	Firmicutes	Negativicutes	Selenomonadales	Acidaminococcaceae	Phascolarctobacterium	0.000056194794999685	0	0.0000280973974998425
Otu00697	Firmicutes	Clostridia	Clostridiales	Lachnospiraceae	unclassified	0.0000527890498481889	3.40575e+08	0.0000280973974998425
Otu00665	Firmicutes	Clostridia	Clostridiales	Lachnospiraceae	Blautia	0.0000544919224239369	1.70287e+08	0.0000280973974998425
Otu00637	Firmicutes	unclassified	unclassified	unclassified	unclassified	0.000056194794999685	0	0.0000280973974998425
Otu00643	Proteobacteria	Alphaproteobacteria	unclassified	unclassified	unclassified	0.0000493833046966928	6.81149e+08	0.0000280973974998425
Otu00713	unclassified	unclassified	unclassified	unclassified	unclassified	0	0.000056194794999685	0.0000280973974998425
Otu00604	unclassified	unclassified	unclassified	unclassified	unclassified	0	0.000056194794999685	0.0000280973974998425
Otu00593	unclassified	unclassified	unclassified	unclassified	unclassified	0	0.000056194794999685	0.0000280973974998425
Otu00619	Proteobacteria	Gammaproteobacteria	unclassified	unclassified	unclassified	0	0.0000544919224239369	0.0000272459612119685
Otu00692	Chloroflexi	Anaerolineae	Anaerolineales	Anaerolineaceae	unclassified	0	0.0000544919224239369	0.0000272459612119685
Otu00667	Firmicutes	Negativicutes	Selenomonadales	Veillonellaceae	unclassified	0.0000510861772724409	3.40575e+08	0.0000272459612119685
Otu00661	Firmicutes	Clostridia	Clostridiales	Ruminococcaceae	Anaerotruncus	0.0000527890498481889	1.70287e+08	0.0000272459612119685
Otu00607	Firmicutes	Clostridia	Clostridiales	Lachnospiraceae	unclassified	0.0000459775595451968	8.51436e+08	0.0000272459612119685
Otu00588	Proteobacteria	Alphaproteobacteria	Rhizobiales	unclassified	unclassified	1.70287e+08	0.0000527890498481889	0.0000272459612119685
Otu00722	Actinobacteria	Actinobacteria	unclassified	unclassified	unclassified	0	0.0000544919224239369	0.0000272459612119685
Otu00702	Proteobacteria	Deltaproteobacteria	Bdellovibrionales	Bdellovibrionaceae	Bdellovibrio	0	0.0000544919224239369	0.0000272459612119685
Otu00600	Bacteroidetes	Bacteroidia	Bacteroidales	Bacteroidaceae	Bacteroides	0.0000442746869694488	0.0000102172354544882	0.0000272459612119685
Otu00640	Firmicutes	Bacilli	Lactobacillales	Lactobacillaceae	Lactobacillus	0.0000544919224239369	0	0.0000272459612119685
Otu00675	Firmicutes	Negativicutes	Selenomonadales	Veillonellaceae	Dialister	0.0000544919224239369	0	0.0000272459612119685
Otu00758	Firmicutes	Clostridia	Clostridiales	Family_XIII	Anaerovorax	0.0000153258531817323	0.0000391660692422047	0.0000272459612119685
Otu00743	Proteobacteria	Betaproteobacteria	Burkholderiales	Comamonadaceae	Roseateles	0.0000391660692422047	0.0000153258531817323	0.0000272459612119685
Otu00664	Proteobacteria	Deltaproteobacteria	Myxococcales	mle1-27	unclassified	0	0.0000527890498481889	0.0000263945249240945
Otu00760	Firmicutes	Bacilli	Lactobacillales	Leuconostocaceae	Leuconostoc	0.0000527890498481889	0	0.0000263945249240945
Otu00660	Proteobacteria	Alphaproteobacteria	Sphingomonadales	Sphingomonadaceae	Sphingomonas	0.0000442746869694488	8.51436e+08	0.0000263945249240945
Otu00811	Proteobacteria	Alphaproteobacteria	Rhodobacterales	Rhodobacteraceae	unclassified	0.0000527890498481889	0	0.0000263945249240945
Otu00670	Proteobacteria	Deltaproteobacteria	Bdellovibrionales	Bdellovibrionaceae	Bdellovibrio	0.0000425718143937007	0.0000102172354544882	0.0000263945249240945
Otu00785	unclassified	unclassified	unclassified	unclassified	unclassified	0	0.0000527890498481889	0.0000263945249240945
Otu00736	Acidobacteria	Acidobacteria	Subgroup_3	unclassified	unclassified	0	0.0000527890498481889	0.0000263945249240945
Otu00649	Proteobacteria	Gammaproteobacteria	unclassified	unclassified	unclassified	0.0000476804321209448	5.10862e+08	0.0000263945249240945
Otu00689	Firmicutes	Clostridia	Clostridiales	unclassified	unclassified	0.0000527890498481889	0	0.0000263945249240945
Otu00735	Proteobacteria	Deltaproteobacteria	Myxococcales	unclassified	unclassified	0	0.0000510861772724409	0.0000255430886362204
Otu00753	Bacteroidetes	Bacteroidia	Bacteroidales	Marinilabiaceae	unclassified	0.0000136229806059842	0.0000374631966664566	0.0000255430886362204
Otu00629	Firmicutes	unclassified	unclassified	unclassified	unclassified	0.0000510861772724409	0	0.0000255430886362204
Otu00712	Firmicutes	Negativicutes	Selenomonadales	Acidaminococcaceae	Succiniclasticum	0.0000510861772724409	0	0.0000255430886362204
Otu00732	Firmicutes	Negativicutes	Selenomonadales	unclassified	unclassified	0.0000459775595451968	5.10862e+08	0.0000255430886362204
Otu00776	Firmicutes	Clostridia	Clostridiales	Lachnospiraceae	unclassified	0.0000510861772724409	0	0.0000255430886362204
Otu00644	Proteobacteria	Alphaproteobacteria	Sphingomonadales	Sphingomonadaceae	Sphingomonas	0.0000510861772724409	0	0.0000255430886362204
Otu00695	Bacteroidetes	Bacteroidia	Bacteroidales	Prevotellaceae	Prevotella	0.0000459775595451968	5.10862e+08	0.0000255430886362204
Otu00849	Bacteroidetes	Bacteroidia	Bacteroidales	Bacteroidaceae	Bacteroides	0.0000510861772724409	0	0.0000255430886362204
Otu00756	Bacteroidetes	Bacteroidia	Bacteroidales	Bacteroidaceae	Bacteroides	0.0000459775595451968	5.10862e+08	0.0000255430886362204
Otu00658	Bacteroidetes	Sphingobacteriia	Sphingobacteriales	unclassified	unclassified	0	0.0000510861772724409	0.0000255430886362204
Otu00738	Proteobacteria	Betaproteobacteria	unclassified	unclassified	unclassified	0.0000476804321209448	3.40575e+08	0.0000255430886362204
Otu00585	Proteobacteria	Gammaproteobacteria	Pasteurellales	Pasteurellaceae	unclassified	0.0000442746869694488	5.10862e+08	0.0000246916523483464
Otu00696	unclassified	unclassified	unclassified	unclassified	unclassified	0.0000493833046966928	0	0.0000246916523483464
Otu00733	Proteobacteria	Deltaproteobacteria	Desulfovibrionales	Desulfovibrionaceae	Bilophila	0.0000493833046966928	0	0.0000246916523483464
Otu00748	Firmicutes	unclassified	unclassified	unclassified	unclassified	0.0000493833046966928	0	0.0000246916523483464
Otu00654	Bacteroidetes	Bacteroidia	Bacteroidales	Porphyromonadaceae	Paludibacter	0.0000357603240907086	0.0000136229806059842	0.0000246916523483464
Otu00739	Bacteroidetes	Bacteroidia	Bacteroidales	Prevotellaceae	Prevotella	0.0000476804321209448	1.70287e+08	0.0000246916523483464
Otu00711	Bacteroidetes	Bacteroidia	Bacteroidales	Porphyromonadaceae	Dysgonomonas	0.0000459775595451968	3.40575e+08	0.0000246916523483464
Otu00799	unclassified	unclassified	unclassified	unclassified	unclassified	0.0000408689418179527	8.51436e+08	0.0000246916523483464
Otu00622	unclassified	unclassified	unclassified	unclassified	unclassified	0	0.0000493833046966928	0.0000246916523483464
Otu00840	Proteobacteria	unclassified	unclassified	unclassified	unclassified	0.0000476804321209448	1.70287e+08	0.0000246916523483464
Otu00705	unclassified	unclassified	unclassified	unclassified	unclassified	0.0000442746869694488	3.40575e+08	0.0000238402160604724
Otu00759	unclassified	unclassified	unclassified	unclassified	unclassified	0.0000476804321209448	0	0.0000238402160604724
Otu00755	Firmicutes	Clostridia	Clostridiales	Ruminococcaceae	Ruminococcus	0.0000391660692422047	8.51436e+08	0.0000238402160604724
Otu00655	Firmicutes	Clostridia	Clostridiales	Lachnospiraceae	unclassified	0.0000476804321209448	0	0.0000238402160604724
Otu00770	unclassified	unclassified	unclassified	unclassified	unclassified	0	0.0000476804321209448	0.0000238402160604724
Otu00792	Proteobacteria	Alphaproteobacteria	Rhodobacterales	Rhodobacteraceae	unclassified	0.0000459775595451968	1.70287e+08	0.0000238402160604724
Otu00718	Proteobacteria	Deltaproteobacteria	Bdellovibrionales	Bdellovibrionaceae	Bdellovibrio	0	0.0000476804321209448	0.0000238402160604724
Otu00766	Actinobacteria	Actinobacteria	Micrococcales	unclassified	unclassified	0.0000476804321209448	0	0.0000238402160604724
Otu00757	unclassified	unclassified	unclassified	unclassified	unclassified	0.0000459775595451968	1.70287e+08	0.0000238402160604724
Otu00745	Bacteroidetes	Cytophagia	Cytophagales	unclassified	unclassified	0	0.0000476804321209448	0.0000238402160604724
Otu00707	Acidobacteria	Holophagae	Subgroup_7	unclassified	unclassified	0.0000255430886362204	0.0000221373434847244	0.0000238402160604724
Otu00795	Proteobacteria	Gammaproteobacteria	Xanthomonadales	Xanthomonadaceae	Ignatzschineria	0.0000476804321209448	0	0.0000238402160604724
Otu00725	Firmicutes	Negativicutes	Selenomonadales	Veillonellaceae	Anaerovibrio	0.0000459775595451968	0	0.0000229887797725984
Otu00715	unclassified	unclassified	unclassified	unclassified	unclassified	0.0000459775595451968	0	0.0000229887797725984
Otu00790	Firmicutes	Clostridia	Clostridiales	Lachnospiraceae	unclassified	0.0000459775595451968	0	0.0000229887797725984
Otu00706	Firmicutes	Clostridia	Clostridiales	Lachnospiraceae	Pseudobutyrivibrio	0.0000459775595451968	0	0.0000229887797725984
Otu00686	Firmicutes	Clostridia	Clostridiales	Lachnospiraceae	unclassified	0.0000425718143937007	3.40575e+08	0.0000229887797725984
Otu00709	Proteobacteria	Alphaproteobacteria	Caulobacterales	Caulobacteraceae	Phenylobacterium	0.0000187315983332283	0.0000272459612119685	0.0000229887797725984
Otu00767	unclassified	unclassified	unclassified	unclassified	unclassified	0	0.0000459775595451968	0.0000229887797725984
Otu00683	Bacteroidetes	Bacteroidia	Bacteroidales	Bacteroidaceae	Bacteroides	0.0000459775595451968	0	0.0000229887797725984
Otu00656	Firmicutes	Clostridia	Clostridiales	Clostridiaceae_1	unclassified	0.0000459775595451968	0	0.0000229887797725984
Otu00679	Firmicutes	unclassified	unclassified	unclassified	unclassified	0.0000442746869694488	1.70287e+08	0.0000229887797725984
Otu00672	Firmicutes	Clostridia	Clostridiales	Christensenellaceae	unclassified	0.0000323545789392126	0.0000136229806059842	0.0000229887797725984
Otu00779	Actinobacteria	Actinobacteria	Micrococcales	Microbacteriaceae	Cryobacterium	0.0000187315983332283	0.0000272459612119685	0.0000229887797725984
Otu00717	unclassified	unclassified	unclassified	unclassified	unclassified	0	0.0000459775595451968	0.0000229887797725984
Otu00621	Bacteroidetes	Sphingobacteriia	Sphingobacteriales	env.OPS_17	unclassified	0	0.0000459775595451968	0.0000229887797725984
Otu00703	Acidobacteria	Holophagae	Holophagales	Holophagaceae	Geothrix	0.0000255430886362204	0.0000204344709089764	0.0000229887797725984
Otu00808	Proteobacteria	Betaproteobacteria	unclassified	unclassified	unclassified	0.0000425718143937007	3.40575e+08	0.0000229887797725984
Otu00720	Proteobacteria	Gammaproteobacteria	Pseudomonadales	Moraxellaceae	Acinetobacter	0.0000459775595451968	0	0.0000229887797725984
Otu00668	Proteobacteria	Betaproteobacteria	unclassified	unclassified	unclassified	0.0000459775595451968	0	0.0000229887797725984
Otu00710	Proteobacteria	unclassified	unclassified	unclassified	unclassified	0.0000425718143937007	1.70287e+08	0.0000221373434847244
Otu00691	Proteobacteria	Deltaproteobacteria	Myxococcales	mle1-27	unclassified	0	0.0000442746869694488	0.0000221373434847244
Otu00729	unclassified	unclassified	unclassified	unclassified	unclassified	0.0000323545789392126	0.0000119201080302362	0.0000221373434847244
Otu00747	Proteobacteria	Alphaproteobacteria	Rhodobacterales	Rhodobacteraceae	unclassified	1.70287e+08	0.0000425718143937007	0.0000221373434847244
Otu00626	Proteobacteria	Alphaproteobacteria	Rhizobiales	Hyphomicrobiaceae	Prosthecomicrobium	0	0.0000442746869694488	0.0000221373434847244
Otu00778	Proteobacteria	Alphaproteobacteria	Rhizobiales	unclassified	unclassified	0.0000425718143937007	1.70287e+08	0.0000221373434847244
Otu00780	unclassified	unclassified	unclassified	unclassified	unclassified	0	0.0000442746869694488	0.0000221373434847244
Otu00693	Firmicutes	Bacilli	Lactobacillales	Lactobacillaceae	Lactobacillus	0.0000442746869694488	0	0.0000221373434847244
Otu00744	Firmicutes	Clostridia	Clostridiales	unclassified	unclassified	0.0000425718143937007	1.70287e+08	0.0000221373434847244
Otu00731	Firmicutes	Clostridia	Clostridiales	Family_XIII	Anaerovorax	0.0000374631966664566	6.81149e+08	0.0000221373434847244
Otu00716	Actinobacteria	Actinobacteria	Micrococcales	unclassified	unclassified	0.0000289488337877165	0.0000153258531817323	0.0000221373434847244
Otu00769	Proteobacteria	Betaproteobacteria	Neisseriales	Neisseriaceae	unclassified	0.0000408689418179527	3.40575e+08	0.0000221373434847244
Otu00762	Verrucomicrobia	unclassified	unclassified	unclassified	unclassified	0	0.0000442746869694488	0.0000221373434847244
Otu00858	Firmicutes	Negativicutes	Selenomonadales	Veillonellaceae	unclassified	0.0000425718143937007	0	0.0000212859071968504
Otu00676	Firmicutes	Clostridia	Clostridiales	Ruminococcaceae	Ruminococcus	0.0000425718143937007	0	0.0000212859071968504
Otu00797	unclassified	unclassified	unclassified	unclassified	unclassified	0.0000408689418179527	1.70287e+08	0.0000212859071968504
Otu00806	Proteobacteria	Deltaproteobacteria	Myxococcales	0319-6G20	unclassified	0	0.0000425718143937007	0.0000212859071968504
Otu00634	Proteobacteria	Alphaproteobacteria	Caulobacterales	Caulobacteraceae	Brevundimonas	0.0000425718143937007	0	0.0000212859071968504
Otu00698	Proteobacteria	Alphaproteobacteria	Sphingomonadales	Sphingomonadaceae	Sphingomonas	0.0000221373434847244	0.0000204344709089764	0.0000212859071968504
Otu00765	unclassified	unclassified	unclassified	unclassified	unclassified	0.0000357603240907086	6.81149e+08	0.0000212859071968504
Otu00777	Firmicutes	Clostridia	Clostridiales	Lachnospiraceae	unclassified	0.0000425718143937007	0	0.0000212859071968504
Otu00801	Proteobacteria	Betaproteobacteria	Burkholderiales	Alcaligenaceae	Alcaligenes	0.0000425718143937007	0	0.0000212859071968504
Otu00594	Proteobacteria	Gammaproteobacteria	unclassified	unclassified	unclassified	0.0000391660692422047	3.40575e+08	0.0000212859071968504
Otu01017	Firmicutes	Clostridia	Clostridiales	Ruminococcaceae	unclassified	0.0000391660692422047	3.40575e+08	0.0000212859071968504
Otu00613	unclassified	unclassified	unclassified	unclassified	unclassified	0	0.0000408689418179527	0.0000204344709089764
Otu00645	Firmicutes	Negativicutes	Selenomonadales	Acidaminococcaceae	Phascolarctobacterium	0.0000408689418179527	0	0.0000204344709089764
Otu00673	unclassified	unclassified	unclassified	unclassified	unclassified	0	0.0000408689418179527	0.0000204344709089764
Otu00830	Bacteroidetes	unclassified	unclassified	unclassified	unclassified	0	0.0000408689418179527	0.0000204344709089764
Otu00822	Proteobacteria	Betaproteobacteria	unclassified	unclassified	unclassified	0.0000306517063634645	0.0000102172354544882	0.0000204344709089764
Otu00680	Proteobacteria	Betaproteobacteria	Burkholderiales	Burkholderiaceae	Polynucleobacter	0.0000408689418179527	0	0.0000204344709089764
Otu00793	unclassified	unclassified	unclassified	unclassified	unclassified	0.0000374631966664566	1.70287e+08	0.0000195830346211023
Otu00768	unclassified	unclassified	unclassified	unclassified	unclassified	0	0.0000391660692422047	0.0000195830346211023
Otu00685	Bacteroidetes	Bacteroidia	Bacteroidales	Rikenellaceae	Alistipes	0.0000221373434847244	0.0000170287257574803	0.0000195830346211023
Otu00805	Bacteroidetes	WCHB1-32	unclassified	unclassified	unclassified	0	0.0000391660692422047	0.0000195830346211023
Otu00928	Firmicutes	Negativicutes	Selenomonadales	Veillonellaceae	Megasphaera	0.0000323545789392126	6.81149e+08	0.0000195830346211023
Otu00742	Firmicutes	Negativicutes	Selenomonadales	Veillonellaceae	unclassified	0.0000391660692422047	0	0.0000195830346211023
Otu00723	unclassified	unclassified	unclassified	unclassified	unclassified	0.0000391660692422047	0	0.0000195830346211023
Otu00708	Firmicutes	Clostridia	Clostridiales	Lachnospiraceae	unclassified	0.0000374631966664566	1.70287e+08	0.0000195830346211023
Otu00724	Firmicutes	Clostridia	Clostridiales	Lachnospiraceae	unclassified	0.0000340574515149606	5.10862e+08	0.0000195830346211023
Otu00694	Bacteroidetes	Flavobacteriia	Flavobacteriales	Cryomorphaceae	Fluviicola	0	0.0000391660692422047	0.0000195830346211023
Otu00815	Actinobacteria	Actinobacteria	Corynebacteriales	Mycobacteriaceae	Mycobacterium	0.0000238402160604724	0.0000153258531817323	0.0000195830346211023
Otu00823	Proteobacteria	Gammaproteobacteria	unclassified	unclassified	unclassified	0.0000357603240907086	3.40575e+08	0.0000195830346211023
Otu00891	Bacteroidetes	Sphingobacteriia	Sphingobacteriales	Chitinophagaceae	Sediminibacterium	8.51436e+08	0.0000306517063634645	0.0000195830346211023
Otu00761	Acidobacteria	Holophagae	Subgroup_7	unclassified	unclassified	0.0000170287257574803	0.0000221373434847244	0.0000195830346211023
Otu00802	Proteobacteria	Betaproteobacteria	Burkholderiales	Comamonadaceae	unclassified	0.0000119201080302362	0.0000272459612119685	0.0000195830346211023
Otu00821	Proteobacteria	Betaproteobacteria	Burkholderiales	Comamonadaceae	unclassified	0.0000374631966664566	1.70287e+08	0.0000195830346211023
Otu00754	Proteobacteria	Betaproteobacteria	Burkholderiales	Comamonadaceae	unclassified	0.0000170287257574803	0.0000221373434847244	0.0000195830346211023
Otu00942	Proteobacteria	Gammaproteobacteria	unclassified	unclassified	unclassified	0.0000374631966664566	1.70287e+08	0.0000195830346211023
Otu00741	Bacteroidetes	Flavobacteriia	Flavobacteriales	Flavobacteriaceae	unclassified	0.0000238402160604724	0.0000136229806059842	0.0000187315983332283
Otu00623	Firmicutes	Bacilli	Lactobacillales	unclassified	unclassified	0.0000357603240907086	1.70287e+08	0.0000187315983332283
Otu00833	Firmicutes	Clostridia	Clostridiales	Eubacteriaceae	Eubacterium	0.0000306517063634645	6.81149e+08	0.0000187315983332283
Otu00856	Firmicutes	Negativicutes	Selenomonadales	Veillonellaceae	Dendrosporobacter	0.0000340574515149606	3.40575e+08	0.0000187315983332283
Otu00750	Proteobacteria	Alphaproteobacteria	unclassified	unclassified	unclassified	0.0000102172354544882	0.0000272459612119685	0.0000187315983332283
Otu00616	Firmicutes	Clostridia	Clostridiales	unclassified	unclassified	0.0000374631966664566	0	0.0000187315983332283
Otu00746	Firmicutes	Clostridia	Clostridiales	unclassified	unclassified	0.0000374631966664566	0	0.0000187315983332283
Otu00730	Chlorobi	Ignavibacteria	Ignavibacteriales	Ignavibacteriaceae	Ignavibacterium	0	0.0000374631966664566	0.0000187315983332283
Otu00800	Proteobacteria	Alphaproteobacteria	Rhodospirillales	Acetobacteraceae	unclassified	0.0000374631966664566	0	0.0000187315983332283
Otu00880	Proteobacteria	Gammaproteobacteria	Pseudomonadales	unclassified	unclassified	0	0.0000374631966664566	0.0000187315983332283
Otu00819	Proteobacteria	Gammaproteobacteria	Pseudomonadales	Moraxellaceae	Acinetobacter	0.0000374631966664566	0	0.0000187315983332283
Otu00869	Proteobacteria	unclassified	unclassified	unclassified	unclassified	0.0000357603240907086	1.70287e+08	0.0000187315983332283
Otu00828	Proteobacteria	unclassified	unclassified	unclassified	unclassified	0.0000255430886362204	0.0000102172354544882	0.0000178801620453543
Otu00980	Proteobacteria	Gammaproteobacteria	NKB5	unclassified	unclassified	0.0000289488337877165	6.81149e+08	0.0000178801620453543
Otu00809	Proteobacteria	Gammaproteobacteria	unclassified	unclassified	unclassified	0.0000340574515149606	1.70287e+08	0.0000178801620453543
Otu00902	Proteobacteria	Deltaproteobacteria	Desulfovibrionales	Desulfovibrionaceae	Desulfovibrio	0.0000323545789392126	3.40575e+08	0.0000178801620453543
Otu00875	Proteobacteria	Deltaproteobacteria	Desulfovibrionales	Desulfovibrionaceae	unclassified	0.0000340574515149606	1.70287e+08	0.0000178801620453543
Otu00847	Lentisphaerae	unclassified	unclassified	unclassified	unclassified	0.0000357603240907086	0	0.0000178801620453543
Otu00773	Chloroflexi	Anaerolineae	Anaerolineales	Anaerolineaceae	unclassified	0	0.0000357603240907086	0.0000178801620453543
Otu00884	Proteobacteria	unclassified	unclassified	unclassified	unclassified	0	0.0000357603240907086	0.0000178801620453543
Otu00798	Firmicutes	Negativicutes	Selenomonadales	Veillonellaceae	Megasphaera	0.0000340574515149606	1.70287e+08	0.0000178801620453543
Otu00813	unclassified	unclassified	unclassified	unclassified	unclassified	0.0000357603240907086	0	0.0000178801620453543
Otu00827	Firmicutes	Clostridia	Clostridiales	Christensenellaceae	Christensenella	0.0000357603240907086	0	0.0000178801620453543
Otu00774	Firmicutes	Clostridia	Clostridiales	Ruminococcaceae	Faecalibacterium	0.0000357603240907086	0	0.0000178801620453543
Otu00850	Firmicutes	Clostridia	Clostridiales	Lachnospiraceae	unclassified	0.0000272459612119685	8.51436e+08	0.0000178801620453543
Otu00719	Firmicutes	Clostridia	Clostridiales	unclassified	unclassified	0.0000340574515149606	1.70287e+08	0.0000178801620453543
Otu00908	unclassified	unclassified	unclassified	unclassified	unclassified	0.0000323545789392126	3.40575e+08	0.0000178801620453543
Otu00810	unclassified	unclassified	unclassified	unclassified	unclassified	0	0.0000357603240907086	0.0000178801620453543
Otu00728	Actinobacteria	unclassified	unclassified	unclassified	unclassified	0.0000357603240907086	0	0.0000178801620453543
Otu00794	Firmicutes	Clostridia	Clostridiales	Lachnospiraceae	Oribacterium	0.0000357603240907086	0	0.0000178801620453543
Otu00872	Firmicutes	Clostridia	Clostridiales	unclassified	unclassified	0.0000357603240907086	0	0.0000178801620453543
Otu00737	Firmicutes	Clostridia	Clostridiales	Christensenellaceae	unclassified	0.0000323545789392126	3.40575e+08	0.0000178801620453543
Otu00775	Bacteroidetes	Sphingobacteriia	Sphingobacteriales	unclassified	unclassified	0	0.0000357603240907086	0.0000178801620453543
Otu00804	Proteobacteria	Betaproteobacteria	Burkholderiales	Comamonadaceae	unclassified	0.0000323545789392126	3.40575e+08	0.0000178801620453543
Otu00845	unclassified	unclassified	unclassified	unclassified	unclassified	0.0000221373434847244	0.0000119201080302362	0.0000170287257574803
Otu00939	Candidate_division_TM7	unclassified	unclassified	unclassified	unclassified	6.81149e+08	0.0000272459612119685	0.0000170287257574803
Otu00771	Chloroflexi	Thermomicrobia	JG30-KF-CM45	unclassified	unclassified	0	0.0000340574515149606	0.0000170287257574803
Otu00839	unclassified	unclassified	unclassified	unclassified	unclassified	0.0000340574515149606	0	0.0000170287257574803
Otu00844	Firmicutes	Bacilli	Lactobacillales	Lactobacillaceae	Lactobacillus	0.0000340574515149606	0	0.0000170287257574803
Otu00671	unclassified	unclassified	unclassified	unclassified	unclassified	0.0000340574515149606	0	0.0000170287257574803
Otu01001	Proteobacteria	Deltaproteobacteria	Myxococcales	0319-6G20	unclassified	0	0.0000340574515149606	0.0000170287257574803
Otu00796	Proteobacteria	Alphaproteobacteria	Sphingomonadales	Sphingomonadaceae	Sphingomonas	0.0000323545789392126	1.70287e+08	0.0000170287257574803
Otu00956	Proteobacteria	Alphaproteobacteria	Rhizobiales	unclassified	unclassified	0	0.0000340574515149606	0.0000170287257574803
Otu00740	Proteobacteria	Alphaproteobacteria	unclassified	unclassified	unclassified	0.0000102172354544882	0.0000238402160604724	0.0000170287257574803
Otu00825	Bacteroidetes	Bacteroidia	Bacteroidales	Bacteroidaceae	Bacteroides	0.0000340574515149606	0	0.0000170287257574803
Otu00752	Actinobacteria	Actinobacteria	Propionibacteriales	Propionibacteriaceae	unclassified	0.0000272459612119685	6.81149e+08	0.0000170287257574803
Otu00948	Firmicutes	Clostridia	Clostridiales	Ruminococcaceae	unclassified	0.0000340574515149606	0	0.0000170287257574803
Otu00913	Proteobacteria	Alphaproteobacteria	unclassified	unclassified	unclassified	0.0000340574515149606	0	0.0000170287257574803
Otu00861	Proteobacteria	Betaproteobacteria	Rhodocyclales	Rhodocyclaceae	Dechloromonas	0.0000221373434847244	0.0000119201080302362	0.0000170287257574803
Otu00857	Proteobacteria	Betaproteobacteria	Burkholderiales	Oxalobacteraceae	Undibacterium	0.0000340574515149606	0	0.0000170287257574803
Otu00764	Proteobacteria	Betaproteobacteria	Rhodocyclales	Rhodocyclaceae	Denitratisoma	0	0.0000340574515149606	0.0000170287257574803
Otu00734	Proteobacteria	Gammaproteobacteria	Thiotrichales	Thiotrichaceae	Thiothrix	0.0000255430886362204	8.51436e+08	0.0000170287257574803
Otu00834	Proteobacteria	Gammaproteobacteria	unclassified	unclassified	unclassified	0.0000340574515149606	0	0.0000170287257574803
Otu00877	Firmicutes	Clostridia	Clostridiales	Ruminococcaceae	Flavonifractor	0.0000272459612119685	6.81149e+08	0.0000170287257574803
Otu00846	Proteobacteria	unclassified	unclassified	unclassified	unclassified	0.0000255430886362204	6.81149e+08	0.0000161772894696063
Otu00916	Proteobacteria	unclassified	unclassified	unclassified	unclassified	0.0000323545789392126	0	0.0000161772894696063
Otu00935	Lentisphaerae	RFP12_gut_group	unclassified	unclassified	unclassified	0.0000136229806059842	0.0000187315983332283	0.0000161772894696063
Otu00807	Firmicutes	Clostridia	Clostridiales	Lachnospiraceae	Coprococcus	0.0000323545789392126	0	0.0000161772894696063
Otu01057	Firmicutes	Clostridia	Clostridiales	Lachnospiraceae	unclassified	0.0000323545789392126	0	0.0000161772894696063
Otu00863	Firmicutes	Clostridia	Clostridiales	Lachnospiraceae	unclassified	0.0000323545789392126	0	0.0000161772894696063
Otu00814	Firmicutes	Clostridia	Clostridiales	Ruminococcaceae	unclassified	0.0000306517063634645	1.70287e+08	0.0000161772894696063
Otu00786	Actinobacteria	Actinobacteria	Bifidobacteriales	Bifidobacteriaceae	Bifidobacterium	0.0000272459612119685	5.10862e+08	0.0000161772894696063
Otu00972	Bacteroidetes	unclassified	unclassified	unclassified	unclassified	0	0.0000323545789392126	0.0000161772894696063
Otu00789	Actinobacteria	Actinobacteria	Actinomycetales	Actinomycetaceae	Actinomyces	0.0000255430886362204	6.81149e+08	0.0000161772894696063
Otu00726	Actinobacteria	Actinobacteria	Propionibacteriales	Propionibacteriaceae	unclassified	0.0000306517063634645	1.70287e+08	0.0000161772894696063
Otu00903	Actinobacteria	Actinobacteria	Micrococcales	Demequinaceae	Demequina	0.0000323545789392126	0	0.0000161772894696063
Otu00749	Firmicutes	Clostridia	Clostridiales	Christensenellaceae	unclassified	0.0000289488337877165	3.40575e+08	0.0000161772894696063
Otu00803	Proteobacteria	Alphaproteobacteria	unclassified	unclassified	unclassified	0	0.0000323545789392126	0.0000161772894696063
Otu00784	Proteobacteria	Betaproteobacteria	Burkholderiales	unclassified	unclassified	0	0.0000323545789392126	0.0000161772894696063
Otu00851	Proteobacteria	Betaproteobacteria	Burkholderiales	Comamonadaceae	unclassified	0.0000323545789392126	0	0.0000161772894696063
Otu00835	Proteobacteria	Gammaproteobacteria	unclassified	unclassified	unclassified	0.0000289488337877165	3.40575e+08	0.0000161772894696063
Otu00866	Proteobacteria	Gammaproteobacteria	Enterobacteriales	Enterobacteriaceae	Yersinia	0.0000289488337877165	3.40575e+08	0.0000161772894696063
Otu00874	Proteobacteria	unclassified	unclassified	unclassified	unclassified	0.0000306517063634645	0	0.0000153258531817323
Otu00953	Bacteroidetes	Flavobacteriia	Flavobacteriales	Flavobacteriaceae	Wautersiella	0.0000289488337877165	1.70287e+08	0.0000153258531817323
Otu00922	unclassified	unclassified	unclassified	unclassified	unclassified	0.0000306517063634645	0	0.0000153258531817323
Otu00905	unclassified	unclassified	unclassified	unclassified	unclassified	0.0000306517063634645	0	0.0000153258531817323
Otu00788	Firmicutes	Clostridia	Clostridiales	unclassified	unclassified	0.0000289488337877165	1.70287e+08	0.0000153258531817323
Otu00932	Firmicutes	Clostridia	Clostridiales	unclassified	unclassified	0.0000289488337877165	1.70287e+08	0.0000153258531817323
Otu00933	Firmicutes	unclassified	unclassified	unclassified	unclassified	0.0000187315983332283	0.0000119201080302362	0.0000153258531817323
Otu01159	Proteobacteria	Alphaproteobacteria	Rhizobiales	alphaI_cluster	unclassified	0.0000272459612119685	3.40575e+08	0.0000153258531817323
Otu00896	Proteobacteria	Alphaproteobacteria	Rhodobacterales	Rhodobacteraceae	Paracoccus	0.0000289488337877165	1.70287e+08	0.0000153258531817323
Otu00983	Proteobacteria	Alphaproteobacteria	DB1-14	unclassified	unclassified	0.0000187315983332283	0.0000119201080302362	0.0000153258531817323
Otu00949	Actinobacteria	Actinobacteria	Corynebacteriales	Nocardiaceae	unclassified	0.0000289488337877165	1.70287e+08	0.0000153258531817323
Otu00970	Actinobacteria	Actinobacteria	Corynebacteriales	Nocardiaceae	unclassified	0.0000170287257574803	0.0000136229806059842	0.0000153258531817323
Otu01035	Chlamydiae	Chlamydiae	Chlamydiales	Parachlamydiaceae	Candidatus_Protochlamydia	1.70287e+08	0.0000289488337877165	0.0000153258531817323
Otu00947	Firmicutes	Bacilli	Lactobacillales	Streptococcaceae	Lactococcus	0.0000221373434847244	8.51436e+08	0.0000153258531817323
Otu00848	Firmicutes	Negativicutes	Selenomonadales	Veillonellaceae	unclassified	0.0000306517063634645	0	0.0000153258531817323
Otu01056	Firmicutes	unclassified	unclassified	unclassified	unclassified	0.0000306517063634645	0	0.0000153258531817323
Otu00826	Actinobacteria	Actinobacteria	unclassified	unclassified	unclassified	0.0000306517063634645	0	0.0000153258531817323
Otu00871	Bacteroidetes	Bacteroidia	Bacteroidales	Rikenellaceae	unclassified	0.0000289488337877165	1.70287e+08	0.0000153258531817323
Otu00886	Proteobacteria	Betaproteobacteria	Rhodocyclales	Rhodocyclaceae	unclassified	0.0000289488337877165	1.70287e+08	0.0000153258531817323
Otu01002	Proteobacteria	Gammaproteobacteria	Pseudomonadales	Pseudomonadaceae	Azomonas	0	0.0000306517063634645	0.0000153258531817323
Otu00889	Proteobacteria	Gammaproteobacteria	unclassified	unclassified	unclassified	0.0000289488337877165	1.70287e+08	0.0000153258531817323
Otu00751	Candidate_division_TM7	unclassified	unclassified	unclassified	unclassified	0	0.0000289488337877165	0.0000144744168938583
Otu00816	Proteobacteria	Deltaproteobacteria	Myxococcales	Polyangiaceae	unclassified	0	0.0000289488337877165	0.0000144744168938583
Otu00781	Candidate_division_OD1	unclassified	unclassified	unclassified	unclassified	0	0.0000289488337877165	0.0000144744168938583
Otu00782	unclassified	unclassified	unclassified	unclassified	unclassified	0	0.0000289488337877165	0.0000144744168938583
Otu00967	Firmicutes	Negativicutes	Selenomonadales	Veillonellaceae	unclassified	0.0000289488337877165	0	0.0000144744168938583
Otu01045	unclassified	unclassified	unclassified	unclassified	unclassified	0.0000289488337877165	0	0.0000144744168938583
Otu00915	Verrucomicrobia	OPB35_soil_group	unclassified	unclassified	unclassified	0	0.0000289488337877165	0.0000144744168938583
Otu00936	Verrucomicrobia	Opitutae	Opitutales	Opitutaceae	Opitutus	0	0.0000289488337877165	0.0000144744168938583
Otu00924	Bacteroidetes	Bacteroidia	Bacteroidales	Bacteroidaceae	Bacteroides	0.0000272459612119685	1.70287e+08	0.0000144744168938583
Otu01015	Actinobacteria	Actinobacteria	Corynebacteriales	Mycobacteriaceae	Mycobacterium	0.0000170287257574803	0.0000119201080302362	0.0000144744168938583
Otu01005	Actinobacteria	Actinobacteria	unclassified	unclassified	unclassified	0.0000221373434847244	6.81149e+08	0.0000144744168938583
Otu00783	Firmicutes	Clostridia	Clostridiales	Clostridiaceae_1	Sarcina	0.0000153258531817323	0.0000136229806059842	0.0000144744168938583
Otu00992	Firmicutes	Clostridia	Clostridiales	Lachnospiraceae	Coprococcus	0.0000255430886362204	3.40575e+08	0.0000144744168938583
Otu00854	Firmicutes	Clostridia	Clostridiales	Christensenellaceae	unclassified	0.0000238402160604724	5.10862e+08	0.0000144744168938583
Otu00930	Bacteroidetes	Cytophagia	Cytophagales	Cytophagaceae	Leadbetterella	0	0.0000289488337877165	0.0000144744168938583
Otu00841	Bacteroidetes	Cytophagia	Cytophagales	Cytophagaceae	Runella	0	0.0000289488337877165	0.0000144744168938583
Otu00895	unclassified	unclassified	unclassified	unclassified	unclassified	0.0000255430886362204	3.40575e+08	0.0000144744168938583
Otu00894	Proteobacteria	Alphaproteobacteria	Rhodospirillales	Acetobacteraceae	unclassified	0.0000272459612119685	1.70287e+08	0.0000144744168938583
Otu00961	Proteobacteria	Alphaproteobacteria	Rhodospirillales	Acetobacteraceae	Acidocella	0.0000289488337877165	0	0.0000144744168938583
Otu00914	unclassified	unclassified	unclassified	unclassified	unclassified	0.0000255430886362204	3.40575e+08	0.0000144744168938583
Otu00838	Proteobacteria	Betaproteobacteria	Burkholderiales	Comamonadaceae	unclassified	0.0000221373434847244	6.81149e+08	0.0000144744168938583
Otu00882	Proteobacteria	Betaproteobacteria	Burkholderiales	unclassified	unclassified	8.51436e+08	0.0000204344709089764	0.0000144744168938583
Otu00978	Proteobacteria	unclassified	unclassified	unclassified	unclassified	0.0000289488337877165	0	0.0000144744168938583
Otu00974	Proteobacteria	Gammaproteobacteria	unclassified	unclassified	unclassified	0.0000289488337877165	0	0.0000144744168938583
Otu00907	Proteobacteria	Betaproteobacteria	Neisseriales	Neisseriaceae	unclassified	0.0000289488337877165	0	0.0000144744168938583
Otu00968	unclassified	unclassified	unclassified	unclassified	unclassified	0	0.0000272459612119685	0.0000136229806059842
Otu00865	Actinobacteria	Actinobacteria	Micrococcales	Intrasporangiaceae	unclassified	0.0000221373434847244	5.10862e+08	0.0000136229806059842
Otu00860	Firmicutes	unclassified	unclassified	unclassified	unclassified	0.0000272459612119685	0	0.0000136229806059842
Otu00952	unclassified	unclassified	unclassified	unclassified	unclassified	0.0000255430886362204	1.70287e+08	0.0000136229806059842
Otu00853	Firmicutes	Clostridia	Clostridiales	Lachnospiraceae	unclassified	0.0000272459612119685	0	0.0000136229806059842
Otu00901	Actinobacteria	Actinobacteria	Frankiales	Cryptosporangiaceae	Fodinicola	0	0.0000272459612119685	0.0000136229806059842
Otu00988	Actinobacteria	Actinobacteria	PeM15	unclassified	unclassified	0.0000187315983332283	8.51436e+08	0.0000136229806059842
Otu00842	unclassified	unclassified	unclassified	unclassified	unclassified	0.0000221373434847244	5.10862e+08	0.0000136229806059842
Otu00931	unclassified	unclassified	unclassified	unclassified	unclassified	0	0.0000272459612119685	0.0000136229806059842
Otu00836	Actinobacteria	Actinobacteria	unclassified	unclassified	unclassified	0.0000238402160604724	3.40575e+08	0.0000136229806059842
Otu00832	Firmicutes	unclassified	unclassified	unclassified	unclassified	0.0000272459612119685	0	0.0000136229806059842
Otu01126	Firmicutes	unclassified	unclassified	unclassified	unclassified	0.0000221373434847244	5.10862e+08	0.0000136229806059842
Otu00721	Proteobacteria	Alphaproteobacteria	Rhodospirillales	Acetobacteraceae	Roseomonas	1.70287e+08	0.0000255430886362204	0.0000136229806059842
Otu00787	unclassified	unclassified	unclassified	unclassified	unclassified	0	0.0000272459612119685	0.0000136229806059842
Otu00920	Acidobacteria	Holophagae	Holophagales	Holophagaceae	unclassified	0.0000153258531817323	0.0000119201080302362	0.0000136229806059842
Otu00855	Proteobacteria	Betaproteobacteria	Burkholderiales	Comamonadaceae	Alicycliphilus	0.0000272459612119685	0	0.0000136229806059842
Otu00893	Proteobacteria	Betaproteobacteria	Rhodocyclales	Rhodocyclaceae	unclassified	0.0000272459612119685	0	0.0000136229806059842
Otu00890	unclassified	unclassified	unclassified	unclassified	unclassified	0	0.0000272459612119685	0.0000136229806059842
Otu00921	unclassified	unclassified	unclassified	unclassified	unclassified	0	0.0000272459612119685	0.0000136229806059842
Otu00941	Proteobacteria	Betaproteobacteria	Neisseriales	Neisseriaceae	unclassified	0.0000272459612119685	0	0.0000136229806059842
Otu01026	unclassified	unclassified	unclassified	unclassified	unclassified	0.0000255430886362204	0	0.0000127715443181102
Otu01013	Firmicutes	Clostridia	Clostridiales	unclassified	unclassified	0.0000255430886362204	0	0.0000127715443181102
Otu00963	Proteobacteria	Deltaproteobacteria	unclassified	unclassified	unclassified	0.0000255430886362204	0	0.0000127715443181102
Otu00831	Bacteroidetes	Sphingobacteriia	Sphingobacteriales	Saprospiraceae	Haliscomenobacter	0	0.0000255430886362204	0.0000127715443181102
Otu00817	unclassified	unclassified	unclassified	unclassified	unclassified	0.0000255430886362204	0	0.0000127715443181102
Otu00885	Firmicutes	Negativicutes	Selenomonadales	Veillonellaceae	unclassified	0.0000255430886362204	0	0.0000127715443181102
Otu00997	Actinobacteria	Actinobacteria	Micrococcales	Microbacteriaceae	Leucobacter	0.0000238402160604724	1.70287e+08	0.0000127715443181102
Otu01102	Actinobacteria	Actinobacteria	Micrococcales	Microbacteriaceae	Leucobacter	0	0.0000255430886362204	0.0000127715443181102
Otu00868	Firmicutes	Bacilli	unclassified	unclassified	unclassified	0.0000255430886362204	0	0.0000127715443181102
Otu01154	unclassified	unclassified	unclassified	unclassified	unclassified	0.0000221373434847244	3.40575e+08	0.0000127715443181102
Otu00987	Firmicutes	Clostridia	Clostridiales	Lachnospiraceae	Marvinbryantia	0.0000238402160604724	1.70287e+08	0.0000127715443181102
Otu01176	Firmicutes	Clostridia	Clostridiales	unclassified	unclassified	0.0000255430886362204	0	0.0000127715443181102
Otu00906	Firmicutes	Clostridia	Clostridiales	Peptostreptococcaceae	Incertae_Sedis	0.0000136229806059842	0.0000119201080302362	0.0000127715443181102
Otu00927	Proteobacteria	Alphaproteobacteria	Rhizobiales	A0839	unclassified	0.0000255430886362204	0	0.0000127715443181102
Otu01024	Proteobacteria	unclassified	unclassified	unclassified	unclassified	0	0.0000255430886362204	0.0000127715443181102
Otu00772	unclassified	unclassified	unclassified	unclassified	unclassified	0.0000204344709089764	5.10862e+08	0.0000127715443181102
Otu00867	Bacteroidetes	Bacteroidia	Bacteroidales	Bacteroidaceae	Bacteroides	0.0000255430886362204	0	0.0000127715443181102
Otu01004	Actinobacteria	Actinobacteria	Micrococcales	Microbacteriaceae	unclassified	8.51436e+08	0.0000170287257574803	0.0000127715443181102
Otu00946	Actinobacteria	Actinobacteria	unclassified	unclassified	unclassified	3.40575e+08	0.0000221373434847244	0.0000127715443181102
Otu01083	Proteobacteria	Betaproteobacteria	Burkholderiales	Alcaligenaceae	Paenalcaligenes	0.0000255430886362204	0	0.0000127715443181102
Otu00899	Proteobacteria	Betaproteobacteria	unclassified	unclassified	unclassified	0.0000136229806059842	0.0000119201080302362	0.0000127715443181102
Otu00917	Proteobacteria	Betaproteobacteria	Neisseriales	Neisseriaceae	Aquitalea	0.0000255430886362204	0	0.0000127715443181102
Otu00859	unclassified	unclassified	unclassified	unclassified	unclassified	0	0.0000255430886362204	0.0000127715443181102
Otu00837	Proteobacteria	Gammaproteobacteria	unclassified	unclassified	unclassified	0.0000221373434847244	3.40575e+08	0.0000127715443181102
Otu00923	Proteobacteria	unclassified	unclassified	unclassified	unclassified	0.0000255430886362204	0	0.0000127715443181102
Otu00900	Firmicutes	Clostridia	Clostridiales	Ruminococcaceae	unclassified	0.0000221373434847244	3.40575e+08	0.0000127715443181102
Otu00943	Proteobacteria	Gammaproteobacteria	unclassified	unclassified	unclassified	0.0000221373434847244	1.70287e+08	0.0000119201080302362
Otu01139	Chloroflexi	Anaerolineae	Anaerolineales	Anaerolineaceae	Anaerolinea	0	0.0000238402160604724	0.0000119201080302362
Otu00940	Firmicutes	Negativicutes	Selenomonadales	Veillonellaceae	Megasphaera	0.0000170287257574803	6.81149e+08	0.0000119201080302362
Otu00990	Firmicutes	Negativicutes	Selenomonadales	Veillonellaceae	Anaerovibrio	0.0000238402160604724	0	0.0000119201080302362
Otu00964	Firmicutes	Clostridia	Clostridiales	Ruminococcaceae	unclassified	0.0000238402160604724	0	0.0000119201080302362
Otu01000	unclassified	unclassified	unclassified	unclassified	unclassified	0.0000238402160604724	0	0.0000119201080302362
Otu01036	unclassified	unclassified	unclassified	unclassified	unclassified	0.0000238402160604724	0	0.0000119201080302362
Otu00934	unclassified	unclassified	unclassified	unclassified	unclassified	0.0000238402160604724	0	0.0000119201080302362
Otu00918	Proteobacteria	Alphaproteobacteria	unclassified	unclassified	unclassified	0.0000187315983332283	5.10862e+08	0.0000119201080302362
Otu01014	Firmicutes	Clostridia	Clostridiales	unclassified	unclassified	0.0000238402160604724	0	0.0000119201080302362
Otu01006	Firmicutes	Clostridia	Clostridiales	Christensenellaceae	unclassified	0.0000221373434847244	1.70287e+08	0.0000119201080302362
Otu01138	Proteobacteria	unclassified	unclassified	unclassified	unclassified	0.0000238402160604724	0	0.0000119201080302362
Otu01074	Actinobacteria	Actinobacteria	Micrococcales	unclassified	unclassified	0.0000238402160604724	0	0.0000119201080302362
Otu01198	Proteobacteria	Alphaproteobacteria	Rhizobiales	Hyphomicrobiaceae	Pedomicrobium	0	0.0000238402160604724	0.0000119201080302362
Otu00878	Proteobacteria	Alphaproteobacteria	Rhodospirillales	Acetobacteraceae	unclassified	5.10862e+08	0.0000187315983332283	0.0000119201080302362
Otu01080	Proteobacteria	unclassified	unclassified	unclassified	unclassified	0.0000170287257574803	6.81149e+08	0.0000119201080302362
Otu00876	Proteobacteria	Betaproteobacteria	Burkholderiales	Comamonadaceae	unclassified	0.0000238402160604724	0	0.0000119201080302362
Otu01025	Proteobacteria	Betaproteobacteria	unclassified	unclassified	unclassified	5.10862e+08	0.0000187315983332283	0.0000119201080302362
Otu01170	Proteobacteria	Gammaproteobacteria	unclassified	unclassified	unclassified	0.0000238402160604724	0	0.0000119201080302362
Otu00879	Proteobacteria	Gammaproteobacteria	unclassified	unclassified	unclassified	0.0000238402160604724	0	0.0000119201080302362
Otu00954	Firmicutes	Clostridia	Clostridiales	Ruminococcaceae	unclassified	0.0000153258531817323	8.51436e+08	0.0000119201080302362
Otu01009	unclassified	unclassified	unclassified	unclassified	unclassified	0.0000221373434847244	0	0.0000110686717423622
Otu01028	unclassified	unclassified	unclassified	unclassified	unclassified	0	0.0000221373434847244	0.0000110686717423622
Otu00829	Bacteroidetes	Cytophagia	Cytophagales	Cytophagaceae	unclassified	0	0.0000221373434847244	0.0000110686717423622
Otu01048	unclassified	unclassified	unclassified	unclassified	unclassified	0.0000221373434847244	0	0.0000110686717423622
Otu01059	Firmicutes	unclassified	unclassified	unclassified	unclassified	0.0000221373434847244	0	0.0000110686717423622
Otu01164	Firmicutes	unclassified	unclassified	unclassified	unclassified	0.0000221373434847244	0	0.0000110686717423622
Otu01061	unclassified	unclassified	unclassified	unclassified	unclassified	0.0000221373434847244	0	0.0000110686717423622
Otu01218	unclassified	unclassified	unclassified	unclassified	unclassified	0.0000221373434847244	0	0.0000110686717423622
Otu01021	Firmicutes	Clostridia	Clostridiales	Lachnospiraceae	unclassified	0.0000119201080302362	0.0000102172354544882	0.0000110686717423622
Otu01090	Firmicutes	Clostridia	Clostridiales	Christensenellaceae	Christensenella	0.0000221373434847244	0	0.0000110686717423622
Otu00911	Proteobacteria	Alphaproteobacteria	Rhodobacterales	Rhodobacteraceae	Tabrizicola	0.0000187315983332283	3.40575e+08	0.0000110686717423622
Otu00864	unclassified	unclassified	unclassified	unclassified	unclassified	0	0.0000221373434847244	0.0000110686717423622
Otu00852	Bacteroidetes	Bacteroidia	Bacteroidales	Bacteroidaceae	Bacteroides	0.0000221373434847244	0	0.0000110686717423622
Otu00966	Firmicutes	Clostridia	Clostridiales	Ruminococcaceae	unclassified	0.0000204344709089764	1.70287e+08	0.0000110686717423622
Otu00892	Actinobacteria	Actinobacteria	Propionibacteriales	Propionibacteriaceae	unclassified	0	0.0000221373434847244	0.0000110686717423622
Otu00958	Proteobacteria	Alphaproteobacteria	Rhodospirillales	Acetobacteraceae	Roseomonas	0.0000221373434847244	0	0.0000110686717423622
Otu01066	unclassified	unclassified	unclassified	unclassified	unclassified	0	0.0000221373434847244	0.0000110686717423622
Otu01053	Proteobacteria	Betaproteobacteria	Rhodocyclales	Rhodocyclaceae	Quatrionicoccus	0.0000187315983332283	3.40575e+08	0.0000110686717423622
Otu00898	Proteobacteria	unclassified	unclassified	unclassified	unclassified	8.51436e+08	0.0000136229806059842	0.0000110686717423622
Otu01042	Proteobacteria	Betaproteobacteria	Burkholderiales	Alcaligenaceae	unclassified	0.0000221373434847244	0	0.0000110686717423622
Otu00904	Proteobacteria	Betaproteobacteria	Burkholderiales	Alcaligenaceae	Oligella	0.0000221373434847244	0	0.0000110686717423622
Otu01069	Proteobacteria	unclassified	unclassified	unclassified	unclassified	0.0000221373434847244	0	0.0000110686717423622
Otu01231	Proteobacteria	Betaproteobacteria	unclassified	unclassified	unclassified	0.0000221373434847244	0	0.0000110686717423622
Otu00925	Proteobacteria	Betaproteobacteria	Neisseriales	Neisseriaceae	unclassified	0.0000187315983332283	3.40575e+08	0.0000110686717423622
Otu01115	Proteobacteria	Gammaproteobacteria	Pseudomonadales	Moraxellaceae	unclassified	0.0000221373434847244	0	0.0000110686717423622
Otu00791	Proteobacteria	Gammaproteobacteria	unclassified	unclassified	unclassified	0.0000221373434847244	0	0.0000110686717423622
Otu00910	Proteobacteria	Gammaproteobacteria	unclassified	unclassified	unclassified	0.0000204344709089764	1.70287e+08	0.0000110686717423622
Otu01047	Firmicutes	Clostridia	Clostridiales	Ruminococcaceae	unclassified	0.0000170287257574803	5.10862e+08	0.0000110686717423622
Otu00965	unclassified	unclassified	unclassified	unclassified	unclassified	0.0000187315983332283	1.70287e+08	0.0000102172354544882
Otu01119	Candidate_division_TM7	unclassified	unclassified	unclassified	unclassified	0.0000187315983332283	1.70287e+08	0.0000102172354544882
Otu01156	Proteobacteria	Deltaproteobacteria	Desulfovibrionales	Desulfovibrionaceae	Desulfovibrio	0.0000204344709089764	0	0.0000102172354544882
Otu01148	unclassified	unclassified	unclassified	unclassified	unclassified	0.0000187315983332283	1.70287e+08	0.0000102172354544882
Otu00995	unclassified	unclassified	unclassified	unclassified	unclassified	0	0.0000204344709089764	0.0000102172354544882
Otu01281	unclassified	unclassified	unclassified	unclassified	unclassified	0.0000153258531817323	5.10862e+08	0.0000102172354544882
Otu00887	Firmicutes	Negativicutes	Selenomonadales	Veillonellaceae	Anaerovibrio	0.0000136229806059842	6.81149e+08	0.0000102172354544882
Otu01031	Firmicutes	Clostridia	Clostridiales	Christensenellaceae	Christensenella	0.0000153258531817323	5.10862e+08	0.0000102172354544882
Otu00862	Firmicutes	Clostridia	Clostridiales	Family_XIII	unclassified	0.0000204344709089764	0	0.0000102172354544882
Otu01055	Firmicutes	Bacilli	unclassified	unclassified	unclassified	0.0000187315983332283	1.70287e+08	0.0000102172354544882
Otu00870	Firmicutes	unclassified	unclassified	unclassified	unclassified	0.0000204344709089764	0	0.0000102172354544882
Otu01429	Firmicutes	Clostridia	Clostridiales	Peptostreptococcaceae	Peptostreptococcus	0.0000119201080302362	8.51436e+08	0.0000102172354544882
Otu01248	Proteobacteria	Deltaproteobacteria	unclassified	unclassified	unclassified	0.0000204344709089764	0	0.0000102172354544882
Otu00973	unclassified	unclassified	unclassified	unclassified	unclassified	0	0.0000204344709089764	0.0000102172354544882
Otu00873	unclassified	unclassified	unclassified	unclassified	unclassified	0.0000204344709089764	0	0.0000102172354544882
Otu01227	Proteobacteria	Deltaproteobacteria	Bdellovibrionales	Bdellovibrionaceae	Bdellovibrio	0.0000204344709089764	0	0.0000102172354544882
Otu01011	Bacteroidetes	Bacteroidia	Bacteroidales	Prevotellaceae	Prevotella	0.0000204344709089764	0	0.0000102172354544882
Otu01106	Bacteroidetes	Bacteroidia	Bacteroidales	Prevotellaceae	Alloprevotella	0.0000204344709089764	0	0.0000102172354544882
Otu01038	Bacteroidetes	Flavobacteriia	Flavobacteriales	NS9_marine_group	unclassified	1.70287e+08	0.0000187315983332283	0.0000102172354544882
Otu01167	Bacteroidetes	Sphingobacteriia	Sphingobacteriales	WCHB1-69	unclassified	0	0.0000204344709089764	0.0000102172354544882
Otu00909	Firmicutes	Clostridia	Clostridiales	unclassified	unclassified	0.0000204344709089764	0	0.0000102172354544882
Otu00960	Firmicutes	Clostridia	Clostridiales	Ruminococcaceae	unclassified	0.0000187315983332283	1.70287e+08	0.0000102172354544882
Otu00812	Firmicutes	Clostridia	Clostridiales	unclassified	unclassified	0.0000204344709089764	0	0.0000102172354544882
Otu00996	Firmicutes	Clostridia	Clostridiales	Ruminococcaceae	Papillibacter	0.0000204344709089764	0	0.0000102172354544882
Otu01058	Proteobacteria	Betaproteobacteria	Burkholderiales	Alcaligenaceae	unclassified	0.0000204344709089764	0	0.0000102172354544882
Otu00843	Actinobacteria	Actinobacteria	Propionibacteriales	Propionibacteriaceae	unclassified	0.0000170287257574803	3.40575e+08	0.0000102172354544882
Otu01039	Bacteroidetes	Sphingobacteriia	Sphingobacteriales	Chitinophagaceae	unclassified	0	0.0000204344709089764	0.0000102172354544882
Otu01114	Bacteroidetes	Sphingobacteriia	Sphingobacteriales	Chitinophagaceae	unclassified	0	0.0000204344709089764	0.0000102172354544882
Otu01203	unclassified	unclassified	unclassified	unclassified	unclassified	0	0.0000204344709089764	0.0000102172354544882
Otu00912	Spirochaetae	Spirochaetes	Spirochaetales	Leptospiraceae	Turneriella	0	0.0000204344709089764	0.0000102172354544882
Otu01124	unclassified	unclassified	unclassified	unclassified	unclassified	0	0.0000204344709089764	0.0000102172354544882
Otu01113	Proteobacteria	Betaproteobacteria	Rhodocyclales	Rhodocyclaceae	unclassified	0.0000204344709089764	0	0.0000102172354544882
Otu00937	Proteobacteria	Betaproteobacteria	unclassified	unclassified	unclassified	0.0000187315983332283	1.70287e+08	0.0000102172354544882
Otu01037	Proteobacteria	Betaproteobacteria	Burkholderiales	Comamonadaceae	unclassified	0.0000204344709089764	0	0.0000102172354544882
Otu00959	Proteobacteria	Betaproteobacteria	unclassified	unclassified	unclassified	0	0.0000204344709089764	0.0000102172354544882
Otu01089	Chloroflexi	unclassified	unclassified	unclassified	unclassified	0	0.0000204344709089764	0.0000102172354544882
Otu00991	Firmicutes	Clostridia	Clostridiales	Ruminococcaceae	Pseudoflavonifractor	0.0000187315983332283	1.70287e+08	0.0000102172354544882
Otu01049	Proteobacteria	Gammaproteobacteria	unclassified	unclassified	unclassified	0.0000187315983332283	0	9.3658e+08
Otu01145	Proteobacteria	Gammaproteobacteria	unclassified	unclassified	unclassified	0.0000170287257574803	1.70287e+08	9.3658e+08
Otu00944	Proteobacteria	Gammaproteobacteria	unclassified	unclassified	unclassified	0.0000187315983332283	0	9.3658e+08
Otu01107	Proteobacteria	Gammaproteobacteria	unclassified	unclassified	unclassified	0.0000187315983332283	0	9.3658e+08
Otu01362	Proteobacteria	Deltaproteobacteria	unclassified	unclassified	unclassified	0.0000187315983332283	0	9.3658e+08
Otu00999	unclassified	unclassified	unclassified	unclassified	unclassified	0.0000153258531817323	3.40575e+08	9.3658e+08
Otu01297	Bacteroidetes	WCHB1-32	unclassified	unclassified	unclassified	0	0.0000187315983332283	9.3658e+08
Otu00824	Firmicutes	Negativicutes	Selenomonadales	unclassified	unclassified	0.0000187315983332283	0	9.3658e+08
Otu01117	unclassified	unclassified	unclassified	unclassified	unclassified	0.0000187315983332283	0	9.3658e+08
Otu00969	Firmicutes	Negativicutes	Selenomonadales	unclassified	unclassified	0.0000187315983332283	0	9.3658e+08
Otu01020	Firmicutes	Negativicutes	Selenomonadales	Veillonellaceae	unclassified	0.0000187315983332283	0	9.3658e+08
Otu01142	Firmicutes	Negativicutes	Selenomonadales	unclassified	unclassified	0.0000187315983332283	0	9.3658e+08
Otu01134	Firmicutes	unclassified	unclassified	unclassified	unclassified	0.0000187315983332283	0	9.3658e+08
Otu01244	Firmicutes	Clostridia	Clostridiales	Ruminococcaceae	Anaerofilum	0.0000187315983332283	0	9.3658e+08
Otu01054	Firmicutes	unclassified	unclassified	unclassified	unclassified	0.0000153258531817323	3.40575e+08	9.3658e+08
Otu01182	unclassified	unclassified	unclassified	unclassified	unclassified	0	0.0000187315983332283	9.3658e+08
Otu01237	Proteobacteria	Alphaproteobacteria	Caulobacterales	Caulobacteraceae	unclassified	0	0.0000187315983332283	9.3658e+08
Otu01207	Proteobacteria	Alphaproteobacteria	unclassified	unclassified	unclassified	0	0.0000187315983332283	9.3658e+08
Otu00977	Proteobacteria	Alphaproteobacteria	Rhodobacterales	Rhodobacteraceae	unclassified	3.40575e+08	0.0000153258531817323	9.3658e+08
Otu01260	unclassified	unclassified	unclassified	unclassified	unclassified	0.0000187315983332283	0	9.3658e+08
Otu00950	Firmicutes	Clostridia	Clostridiales	Ruminococcaceae	unclassified	0.0000153258531817323	3.40575e+08	9.3658e+08
Otu01103	unclassified	unclassified	unclassified	unclassified	unclassified	0.0000187315983332283	0	9.3658e+08
Otu01208	unclassified	unclassified	unclassified	unclassified	unclassified	1.70287e+08	0.0000170287257574803	9.3658e+08
Otu01183	unclassified	unclassified	unclassified	unclassified	unclassified	0	0.0000187315983332283	9.3658e+08
Otu01184	Actinobacteria	Actinobacteria	unclassified	unclassified	unclassified	0.0000170287257574803	1.70287e+08	9.3658e+08
Otu01085	unclassified	unclassified	unclassified	unclassified	unclassified	0.0000187315983332283	0	9.3658e+08
Otu00975	Actinobacteria	Actinobacteria	Bifidobacteriales	Bifidobacteriaceae	Gardnerella	0.0000187315983332283	0	9.3658e+08
Otu01084	Bacteroidetes	Bacteroidia	Bacteroidales	Bacteroidaceae	Bacteroides	0.0000187315983332283	0	9.3658e+08
Otu01201	Actinobacteria	Actinobacteria	Micrococcales	unclassified	unclassified	0.0000187315983332283	0	9.3658e+08
Otu00986	Firmicutes	Clostridia	Clostridiales	Clostridiaceae_1	unclassified	8.51436e+08	0.0000102172354544882	9.3658e+08
Otu01086	Firmicutes	Clostridia	Clostridiales	Family_XIII	Incertae_Sedis	0.0000187315983332283	0	9.3658e+08
Otu01040	unclassified	unclassified	unclassified	unclassified	unclassified	0.0000187315983332283	0	9.3658e+08
Otu01003	Firmicutes	unclassified	unclassified	unclassified	unclassified	0.0000187315983332283	0	9.3658e+08
Otu00919	Firmicutes	Clostridia	Clostridiales	Christensenellaceae	unclassified	0.0000187315983332283	0	9.3658e+08
Otu01174	unclassified	unclassified	unclassified	unclassified	unclassified	0.0000170287257574803	1.70287e+08	9.3658e+08
Otu00881	Proteobacteria	Alphaproteobacteria	Rhodospirillales	unclassified	unclassified	0.0000187315983332283	0	9.3658e+08
Otu00985	unclassified	unclassified	unclassified	unclassified	unclassified	0	0.0000187315983332283	9.3658e+08
Otu01060	Bacteroidetes	unclassified	unclassified	unclassified	unclassified	0	0.0000187315983332283	9.3658e+08
Otu01007	unclassified	unclassified	unclassified	unclassified	unclassified	0	0.0000187315983332283	9.3658e+08
Otu01474	unclassified	unclassified	unclassified	unclassified	unclassified	0.0000119201080302362	6.81149e+08	9.3658e+08
Otu01560	unclassified	unclassified	unclassified	unclassified	unclassified	0	0.0000187315983332283	9.3658e+08
Otu01232	Proteobacteria	Betaproteobacteria	Burkholderiales	unclassified	unclassified	0.0000187315983332283	0	9.3658e+08
Otu01010	Proteobacteria	Gammaproteobacteria	unclassified	unclassified	unclassified	0.0000153258531817323	3.40575e+08	9.3658e+08
Otu01321	Proteobacteria	Betaproteobacteria	unclassified	unclassified	unclassified	0	0.0000187315983332283	9.3658e+08
Otu01097	Proteobacteria	Gammaproteobacteria	unclassified	unclassified	unclassified	0.0000170287257574803	0	8.51436e+08
Otu01158	Proteobacteria	Gammaproteobacteria	unclassified	unclassified	unclassified	0	0.0000170287257574803	8.51436e+08
Otu01027	Proteobacteria	unclassified	unclassified	unclassified	unclassified	0.0000170287257574803	0	8.51436e+08
Otu01018	Proteobacteria	unclassified	unclassified	unclassified	unclassified	0.0000170287257574803	0	8.51436e+08
Otu01240	Proteobacteria	Betaproteobacteria	unclassified	unclassified	unclassified	0.0000153258531817323	1.70287e+08	8.51436e+08
Otu00979	Proteobacteria	Gammaproteobacteria	Enterobacteriales	Enterobacteriaceae	unclassified	0.0000153258531817323	1.70287e+08	8.51436e+08
Otu01235	Chloroflexi	Anaerolineae	Anaerolineales	Anaerolineaceae	unclassified	0.0000119201080302362	5.10862e+08	8.51436e+08
Otu01230	Proteobacteria	unclassified	unclassified	unclassified	unclassified	0	0.0000170287257574803	8.51436e+08
Otu01315	Bacteroidetes	Flavobacteriia	Flavobacteriales	Flavobacteriaceae	Flavobacterium	0.0000102172354544882	6.81149e+08	8.51436e+08
Otu01301	Bacteroidetes	unclassified	unclassified	unclassified	unclassified	0	0.0000170287257574803	8.51436e+08
Otu01275	unclassified	unclassified	unclassified	unclassified	unclassified	0.0000170287257574803	0	8.51436e+08
Otu00994	Firmicutes	Negativicutes	Selenomonadales	Veillonellaceae	Megasphaera	0.0000153258531817323	1.70287e+08	8.51436e+08
Otu01405	Firmicutes	Negativicutes	Selenomonadales	Veillonellaceae	unclassified	0.0000170287257574803	0	8.51436e+08
Otu01165	Firmicutes	unclassified	unclassified	unclassified	unclassified	0.0000170287257574803	0	8.51436e+08
Otu01072	Firmicutes	Clostridia	Clostridiales	Ruminococcaceae	unclassified	0.0000170287257574803	0	8.51436e+08
Otu01077	Firmicutes	unclassified	unclassified	unclassified	unclassified	0.0000170287257574803	0	8.51436e+08
Otu01029	Firmicutes	Bacilli	Lactobacillales	Streptococcaceae	Streptococcus	0.0000170287257574803	0	8.51436e+08
Otu01162	Firmicutes	Bacilli	Lactobacillales	Lactobacillaceae	Lactobacillus	0.0000170287257574803	0	8.51436e+08
Otu01091	Firmicutes	unclassified	unclassified	unclassified	unclassified	0.0000170287257574803	0	8.51436e+08
Otu01144	Firmicutes	Clostridia	Clostridiales	Ruminococcaceae	Faecalibacterium	0.0000170287257574803	0	8.51436e+08
Otu01322	Firmicutes	Clostridia	Clostridiales	Lachnospiraceae	unclassified	0.0000170287257574803	0	8.51436e+08
Otu01032	Firmicutes	Clostridia	Clostridiales	unclassified	unclassified	0.0000170287257574803	0	8.51436e+08
Otu01324	unclassified	unclassified	unclassified	unclassified	unclassified	0.0000170287257574803	0	8.51436e+08
Otu01051	Firmicutes	Clostridia	Clostridiales	Lachnospiraceae	unclassified	0.0000170287257574803	0	8.51436e+08
Otu00984	Proteobacteria	Alphaproteobacteria	Rhizobiales	unclassified	unclassified	0.0000102172354544882	6.81149e+08	8.51436e+08
Otu01112	Proteobacteria	Alphaproteobacteria	Rhizobiales	Methylocystaceae	Pleomorphomonas	0.0000170287257574803	0	8.51436e+08
Otu01263	unclassified	unclassified	unclassified	unclassified	unclassified	0.0000170287257574803	0	8.51436e+08
Otu00957	Chloroflexi	Thermomicrobia	JG30-KF-CM45	unclassified	unclassified	6.81149e+08	0.0000102172354544882	8.51436e+08
Otu01358	unclassified	unclassified	unclassified	unclassified	unclassified	0.0000170287257574803	0	8.51436e+08
Otu01328	Actinobacteria	Actinobacteria	Corynebacteriales	Nocardiaceae	Rhodococcus	6.81149e+08	0.0000102172354544882	8.51436e+08
Otu00993	Verrucomicrobia	Opitutae	Opitutales	Opitutaceae	Opitutus	0	0.0000170287257574803	8.51436e+08
Otu00989	Bacteroidetes	Bacteroidia	Bacteroidales	Porphyromonadaceae	unclassified	0.0000170287257574803	0	8.51436e+08
Otu01190	Bacteroidetes	Bacteroidia	Bacteroidales	Bacteroidaceae	Bacteroides	0.0000119201080302362	5.10862e+08	8.51436e+08
Otu01477	Bacteroidetes	unclassified	unclassified	unclassified	unclassified	1.70287e+08	0.0000153258531817323	8.51436e+08
Otu01526	Actinobacteria	Actinobacteria	Corynebacteriales	Mycobacteriaceae	Mycobacterium	0.0000170287257574803	0	8.51436e+08
Otu01093	Actinobacteria	Actinobacteria	Micrococcales	Bogoriellaceae	Georgenia	0.0000136229806059842	3.40575e+08	8.51436e+08
Otu01251	Firmicutes	Bacilli	Lactobacillales	Lactobacillaceae	unclassified	0.0000170287257574803	0	8.51436e+08
Otu01412	unclassified	unclassified	unclassified	unclassified	unclassified	0.0000170287257574803	0	8.51436e+08
Otu01276	Firmicutes	Clostridia	Clostridiales	Gracilibacteraceae	unclassified	0	0.0000170287257574803	8.51436e+08
Otu00938	Firmicutes	Clostridia	Clostridiales	Lachnospiraceae	Incertae_Sedis	0.0000170287257574803	0	8.51436e+08
Otu01195	unclassified	unclassified	unclassified	unclassified	unclassified	0.0000153258531817323	1.70287e+08	8.51436e+08
Otu01064	Firmicutes	Clostridia	Clostridiales	Lachnospiraceae	Blautia	0.0000170287257574803	0	8.51436e+08
Otu00818	Firmicutes	unclassified	unclassified	unclassified	unclassified	0.0000153258531817323	1.70287e+08	8.51436e+08
Otu01210	Firmicutes	unclassified	unclassified	unclassified	unclassified	0.0000170287257574803	0	8.51436e+08
Otu01398	Firmicutes	Clostridia	Clostridiales	Ruminococcaceae	Anaerotruncus	0.0000153258531817323	1.70287e+08	8.51436e+08
Otu01012	Firmicutes	Clostridia	Clostridiales	Christensenellaceae	unclassified	0.0000102172354544882	6.81149e+08	8.51436e+08
Otu00982	Proteobacteria	Betaproteobacteria	unclassified	unclassified	unclassified	0.0000153258531817323	1.70287e+08	8.51436e+08
Otu01519	Bacteroidetes	Cytophagia	Cytophagales	Cytophagaceae	unclassified	0	0.0000170287257574803	8.51436e+08
Otu01128	unclassified	unclassified	unclassified	unclassified	unclassified	0	0.0000170287257574803	8.51436e+08
Otu01034	unclassified	unclassified	unclassified	unclassified	unclassified	0	0.0000170287257574803	8.51436e+08
Otu00971	Proteobacteria	Betaproteobacteria	unclassified	unclassified	unclassified	0.0000170287257574803	0	8.51436e+08
Otu01050	Proteobacteria	Betaproteobacteria	Neisseriales	Neisseriaceae	Paludibacterium	0.0000170287257574803	0	8.51436e+08
Otu01242	Proteobacteria	Gammaproteobacteria	Thiotrichales	Thiotrichaceae	Thiothrix	0.0000102172354544882	6.81149e+08	8.51436e+08
Otu00951	Proteobacteria	unclassified	unclassified	unclassified	unclassified	0	0.0000170287257574803	8.51436e+08
Otu00981	Proteobacteria	Betaproteobacteria	Rhodocyclales	Rhodocyclaceae	unclassified	0.0000170287257574803	0	8.51436e+08
Otu01188	Proteobacteria	Gammaproteobacteria	unclassified	unclassified	unclassified	0.0000170287257574803	0	8.51436e+08
Otu01181	Proteobacteria	Betaproteobacteria	unclassified	unclassified	unclassified	6.81149e+08	0.0000102172354544882	8.51436e+08
Otu01146	Proteobacteria	Gammaproteobacteria	unclassified	unclassified	unclassified	0.0000170287257574803	0	8.51436e+08
Otu01016	Proteobacteria	Gammaproteobacteria	unclassified	unclassified	unclassified	0.0000170287257574803	0	8.51436e+08
Otu01094	Proteobacteria	unclassified	unclassified	unclassified	unclassified	0.0000170287257574803	0	8.51436e+08
Otu00976	Proteobacteria	Betaproteobacteria	Neisseriales	Neisseriaceae	unclassified	0.0000170287257574803	0	8.51436e+08
Otu01535	Proteobacteria	Gammaproteobacteria	unclassified	unclassified	unclassified	0.0000153258531817323	0	7.66293e+08
Otu01363	Proteobacteria	Deltaproteobacteria	Myxococcales	Myxococcaceae	unclassified	0	0.0000153258531817323	7.66293e+08
Otu01140	Proteobacteria	Deltaproteobacteria	Desulfovibrionales	Desulfovibrionaceae	unclassified	0.0000102172354544882	5.10862e+08	7.66293e+08
Otu00962	Proteobacteria	Gammaproteobacteria	unclassified	unclassified	unclassified	0.0000136229806059842	1.70287e+08	7.66293e+08
Otu01513	unclassified	unclassified	unclassified	unclassified	unclassified	3.40575e+08	0.0000119201080302362	7.66293e+08
Otu00883	Bacteroidetes	Flavobacteriia	Flavobacteriales	Flavobacteriaceae	unclassified	0.0000102172354544882	5.10862e+08	7.66293e+08
Otu01335	unclassified	unclassified	unclassified	unclassified	unclassified	0.0000102172354544882	5.10862e+08	7.66293e+08
Otu01105	Actinobacteria	Actinobacteria	Micrococcales	Microbacteriaceae	Schumannella	0.0000102172354544882	5.10862e+08	7.66293e+08
Otu01133	Firmicutes	unclassified	unclassified	unclassified	unclassified	0.0000153258531817323	0	7.66293e+08
Otu01100	unclassified	unclassified	unclassified	unclassified	unclassified	0.0000153258531817323	0	7.66293e+08
Otu01030	Firmicutes	unclassified	unclassified	unclassified	unclassified	0.0000153258531817323	0	7.66293e+08
Otu01125	Firmicutes	Bacilli	Lactobacillales	Lactobacillaceae	unclassified	0.0000153258531817323	0	7.66293e+08
Otu01022	Firmicutes	Bacilli	unclassified	unclassified	unclassified	0.0000153258531817323	0	7.66293e+08
Otu01044	Firmicutes	Bacilli	unclassified	unclassified	unclassified	0.0000153258531817323	0	7.66293e+08
Otu01316	Firmicutes	unclassified	unclassified	unclassified	unclassified	0.0000153258531817323	0	7.66293e+08
Otu01161	Firmicutes	unclassified	unclassified	unclassified	unclassified	0.0000153258531817323	0	7.66293e+08
Otu00945	Firmicutes	Clostridia	Clostridiales	Lachnospiraceae	unclassified	0.0000153258531817323	0	7.66293e+08
Otu01171	Firmicutes	Clostridia	Clostridiales	Lachnospiraceae	Incertae_Sedis	0.0000153258531817323	0	7.66293e+08
Otu01087	Firmicutes	Clostridia	Clostridiales	unclassified	unclassified	0.0000153258531817323	0	7.66293e+08
Otu01071	Verrucomicrobia	Verrucomicrobiae	Verrucomicrobiales	Verrucomicrobiaceae	unclassified	0.0000136229806059842	1.70287e+08	7.66293e+08
Otu01390	Proteobacteria	Alphaproteobacteria	Sphingomonadales	Sphingomonadaceae	Novosphingobium	6.81149e+08	8.51436e+08	7.66293e+08
Otu01130	Proteobacteria	Alphaproteobacteria	Rhodobacterales	Rhodobacteraceae	Paracoccus	0.0000102172354544882	5.10862e+08	7.66293e+08
Otu01041	Proteobacteria	Alphaproteobacteria	Rhodobacterales	Rhodobacteraceae	Paracoccus	0.0000153258531817323	0	7.66293e+08
Otu01467	unclassified	unclassified	unclassified	unclassified	unclassified	0.0000153258531817323	0	7.66293e+08
Otu01397	unclassified	unclassified	unclassified	unclassified	unclassified	0	0.0000153258531817323	7.66293e+08
Otu01306	Proteobacteria	Alphaproteobacteria	Rhodospirillales	Rhodospirillaceae	Defluviicoccus	6.81149e+08	8.51436e+08	7.66293e+08
Otu01098	Actinobacteria	Actinobacteria	unclassified	unclassified	unclassified	6.81149e+08	8.51436e+08	7.66293e+08
Otu01081	Proteobacteria	Deltaproteobacteria	Bdellovibrionales	Bdellovibrionaceae	Bdellovibrio	0.0000153258531817323	0	7.66293e+08
Otu01341	Actinobacteria	Actinobacteria	Actinomycetales	Actinomycetaceae	Actinomyces	0.0000153258531817323	0	7.66293e+08
Otu01079	unclassified	unclassified	unclassified	unclassified	unclassified	0.0000119201080302362	3.40575e+08	7.66293e+08
Otu01173	Bacteroidetes	Sphingobacteriia	Sphingobacteriales	Sphingobacteriaceae	Nubsella	0.0000153258531817323	0	7.66293e+08
Otu01193	unclassified	unclassified	unclassified	unclassified	unclassified	0.0000136229806059842	1.70287e+08	7.66293e+08
Otu01313	Firmicutes	Clostridia	Clostridiales	Family_XIII	unclassified	0.0000119201080302362	3.40575e+08	7.66293e+08
Otu01241	Firmicutes	Clostridia	Clostridiales	Family_XIII	unclassified	0.0000153258531817323	0	7.66293e+08
Otu01627	unclassified	unclassified	unclassified	unclassified	unclassified	0.0000102172354544882	5.10862e+08	7.66293e+08
Otu01294	Firmicutes	Clostridia	Clostridiales	Ruminococcaceae	unclassified	0.0000153258531817323	0	7.66293e+08
Otu01052	Proteobacteria	Alphaproteobacteria	Rhodospirillales	Rhodospirillaceae	unclassified	0.0000153258531817323	0	7.66293e+08
Otu01290	unclassified	unclassified	unclassified	unclassified	unclassified	0	0.0000153258531817323	7.66293e+08
Otu00897	Candidate_division_OD1	unclassified	unclassified	unclassified	unclassified	0	0.0000153258531817323	7.66293e+08
Otu01603	Proteobacteria	Betaproteobacteria	Burkholderiales	unclassified	unclassified	0.0000153258531817323	0	7.66293e+08
Otu01127	Proteobacteria	Betaproteobacteria	Burkholderiales	Comamonadaceae	unclassified	0.0000136229806059842	1.70287e+08	7.66293e+08
Otu01308	Proteobacteria	Betaproteobacteria	Burkholderiales	unclassified	unclassified	0.0000153258531817323	0	7.66293e+08
Otu01225	Proteobacteria	Gammaproteobacteria	Xanthomonadales	Xanthomonadales_Incertae_Sedis	Candidatus_Competibacter	0.0000119201080302362	3.40575e+08	7.66293e+08
Otu01446	Proteobacteria	Gammaproteobacteria	unclassified	unclassified	unclassified	0.0000153258531817323	0	7.66293e+08
Otu01469	Proteobacteria	Gammaproteobacteria	Pseudomonadales	Moraxellaceae	unclassified	0.0000153258531817323	0	7.66293e+08
Otu01109	Proteobacteria	Gammaproteobacteria	unclassified	unclassified	unclassified	0.0000153258531817323	0	7.66293e+08
Otu01421	Proteobacteria	Gammaproteobacteria	unclassified	unclassified	unclassified	0.0000153258531817323	0	7.66293e+08
Otu01019	Proteobacteria	Gammaproteobacteria	unclassified	unclassified	unclassified	0.0000153258531817323	0	7.66293e+08
Otu01023	Proteobacteria	unclassified	unclassified	unclassified	unclassified	0.0000136229806059842	1.70287e+08	7.66293e+08
Otu01122	Proteobacteria	unclassified	unclassified	unclassified	unclassified	0.0000153258531817323	0	7.66293e+08
Otu01108	Proteobacteria	Gammaproteobacteria	unclassified	unclassified	unclassified	0.0000119201080302362	3.40575e+08	7.66293e+08
Otu01395	Proteobacteria	Gammaproteobacteria	unclassified	unclassified	unclassified	0	0.0000136229806059842	6.81149e+08
Otu01131	Proteobacteria	Gammaproteobacteria	unclassified	unclassified	unclassified	0.0000119201080302362	1.70287e+08	6.81149e+08
Otu01160	Proteobacteria	Gammaproteobacteria	Xanthomonadales	Xanthomonadaceae	Rhodanobacter	0.0000136229806059842	0	6.81149e+08
Otu01233	Proteobacteria	Betaproteobacteria	Rhodocyclales	Rhodocyclaceae	Azovibrio	0.0000119201080302362	1.70287e+08	6.81149e+08
Otu01211	unclassified	unclassified	unclassified	unclassified	unclassified	0.0000136229806059842	0	6.81149e+08
Otu01238	Proteobacteria	Gammaproteobacteria	unclassified	unclassified	unclassified	6.81149e+08	6.81149e+08	6.81149e+08
Otu01111	Proteobacteria	Deltaproteobacteria	Bdellovibrionales	Bacteriovoracaceae	Peredibacter	0.0000136229806059842	0	6.81149e+08
Otu01088	Candidate_division_TM7	unclassified	unclassified	unclassified	unclassified	0.0000136229806059842	0	6.81149e+08
Otu01147	Proteobacteria	Deltaproteobacteria	Desulfovibrionales	Desulfovibrionaceae	Desulfovibrio	0.0000136229806059842	0	6.81149e+08
Otu00926	Proteobacteria	unclassified	unclassified	unclassified	unclassified	0.0000136229806059842	0	6.81149e+08
Otu01515	unclassified	unclassified	unclassified	unclassified	unclassified	0.0000136229806059842	0	6.81149e+08
Otu01189	unclassified	unclassified	unclassified	unclassified	unclassified	0.0000136229806059842	0	6.81149e+08
Otu01337	unclassified	unclassified	unclassified	unclassified	unclassified	0	0.0000136229806059842	6.81149e+08
Otu01404	unclassified	unclassified	unclassified	unclassified	unclassified	0	0.0000136229806059842	6.81149e+08
Otu01120	unclassified	unclassified	unclassified	unclassified	unclassified	0.0000102172354544882	3.40575e+08	6.81149e+08
Otu01657	Bacteroidetes	unclassified	unclassified	unclassified	unclassified	0	0.0000136229806059842	6.81149e+08
Otu01309	Fusobacteria	Fusobacteriia	Fusobacteriales	Leptotrichiaceae	Leptotrichia	8.51436e+08	5.10862e+08	6.81149e+08
Otu01538	unclassified	unclassified	unclassified	unclassified	unclassified	0.0000136229806059842	0	6.81149e+08
Otu01043	Firmicutes	Negativicutes	Selenomonadales	Veillonellaceae	unclassified	0.0000102172354544882	3.40575e+08	6.81149e+08
Otu01116	Firmicutes	Negativicutes	Selenomonadales	Veillonellaceae	Sporomusa	6.81149e+08	6.81149e+08	6.81149e+08
Otu01389	Firmicutes	Negativicutes	Selenomonadales	unclassified	unclassified	0.0000136229806059842	0	6.81149e+08
Otu01454	Firmicutes	Negativicutes	Selenomonadales	Veillonellaceae	unclassified	0.0000136229806059842	0	6.81149e+08
Otu01265	Firmicutes	unclassified	unclassified	unclassified	unclassified	0.0000136229806059842	0	6.81149e+08
Otu01065	Firmicutes	unclassified	unclassified	unclassified	unclassified	0.0000136229806059842	0	6.81149e+08
Otu00955	unclassified	unclassified	unclassified	unclassified	unclassified	0.0000136229806059842	0	6.81149e+08
Otu01215	Firmicutes	unclassified	unclassified	unclassified	unclassified	0.0000136229806059842	0	6.81149e+08
Otu01736	Firmicutes	unclassified	unclassified	unclassified	unclassified	0.0000136229806059842	0	6.81149e+08
Otu01033	Firmicutes	Clostridia	Clostridiales	unclassified	unclassified	0.0000136229806059842	0	6.81149e+08
Otu01414	unclassified	unclassified	unclassified	unclassified	unclassified	0.0000136229806059842	0	6.81149e+08
Otu01680	Firmicutes	Clostridia	Clostridiales	Lachnospiraceae	Acetitomaculum	0.0000136229806059842	0	6.81149e+08
Otu01246	Firmicutes	Clostridia	Clostridiales	Lachnospiraceae	unclassified	0.0000119201080302362	1.70287e+08	6.81149e+08
Otu01214	Firmicutes	Clostridia	Clostridiales	Peptococcaceae	Peptococcus	0.0000136229806059842	0	6.81149e+08
Otu01433	Firmicutes	Clostridia	Clostridiales	Lachnospiraceae	unclassified	0.0000136229806059842	0	6.81149e+08
Otu01239	Firmicutes	Clostridia	Clostridiales	Lachnospiraceae	Oribacterium	0.0000136229806059842	0	6.81149e+08
Otu01384	Firmicutes	Clostridia	Clostridiales	Lachnospiraceae	unclassified	0.0000136229806059842	0	6.81149e+08
Otu01596	Proteobacteria	Alphaproteobacteria	Caulobacterales	Caulobacteraceae	Brevundimonas	0.0000136229806059842	0	6.81149e+08
Otu01344	Proteobacteria	Alphaproteobacteria	Caulobacterales	Caulobacteraceae	unclassified	0	0.0000136229806059842	6.81149e+08
Otu01082	Proteobacteria	Alphaproteobacteria	Sphingomonadales	Sphingomonadaceae	Novosphingobium	3.40575e+08	0.0000102172354544882	6.81149e+08
Otu01696	Proteobacteria	Alphaproteobacteria	unclassified	unclassified	unclassified	0.0000136229806059842	0	6.81149e+08
Otu01372	Proteobacteria	Alphaproteobacteria	Rhodobacterales	Rhodobacteraceae	Paracoccus	0.0000136229806059842	0	6.81149e+08
Otu01487	unclassified	unclassified	unclassified	unclassified	unclassified	0.0000136229806059842	0	6.81149e+08
Otu01385	Actinobacteria	Actinobacteria	Kineosporiales	Kineosporiaceae	unclassified	0	0.0000136229806059842	6.81149e+08
Otu01721	Actinobacteria	Actinobacteria	Corynebacteriales	Nocardiaceae	Gordonia	0.0000102172354544882	3.40575e+08	6.81149e+08
Otu01357	Candidate_division_WS6	unclassified	unclassified	unclassified	unclassified	0	0.0000136229806059842	6.81149e+08
Otu01371	Bacteroidetes	Bacteroidia	Bacteroidales	Bacteroidaceae	Bacteroides	5.10862e+08	8.51436e+08	6.81149e+08
Otu01243	Firmicutes	Bacilli	unclassified	unclassified	unclassified	0.0000136229806059842	0	6.81149e+08
Otu01457	Firmicutes	Negativicutes	Selenomonadales	Veillonellaceae	Dialister	0.0000136229806059842	0	6.81149e+08
Otu01155	Firmicutes	Clostridia	Clostridiales	Clostridiaceae_1	Clostridium_sensu_stricto_1	0.0000102172354544882	3.40575e+08	6.81149e+08
Otu01096	unclassified	unclassified	unclassified	unclassified	unclassified	0.0000136229806059842	0	6.81149e+08
Otu01441	Firmicutes	Clostridia	Clostridiales	Family_XIII	unclassified	0.0000136229806059842	0	6.81149e+08
Otu01459	Firmicutes	Clostridia	Clostridiales	Lachnospiraceae	Blautia	0.0000136229806059842	0	6.81149e+08
Otu01046	Firmicutes	Clostridia	Clostridiales	Lachnospiraceae	unclassified	5.10862e+08	8.51436e+08	6.81149e+08
Otu01092	Firmicutes	unclassified	unclassified	unclassified	unclassified	0.0000136229806059842	0	6.81149e+08
Otu01505	Firmicutes	Clostridia	Clostridiales	Ruminococcaceae	Ruminococcus	0.0000136229806059842	0	6.81149e+08
Otu01206	Firmicutes	Clostridia	Clostridiales	unclassified	unclassified	0.0000136229806059842	0	6.81149e+08
Otu01386	unclassified	unclassified	unclassified	unclassified	unclassified	0.0000102172354544882	3.40575e+08	6.81149e+08
Otu01166	unclassified	unclassified	unclassified	unclassified	unclassified	0.0000136229806059842	0	6.81149e+08
Otu01101	Firmicutes	Clostridia	Clostridiales	Ruminococcaceae	unclassified	0.0000136229806059842	0	6.81149e+08
Otu01428	Firmicutes	Clostridia	Clostridiales	Christensenellaceae	unclassified	0.0000136229806059842	0	6.81149e+08
Otu01326	Firmicutes	unclassified	unclassified	unclassified	unclassified	0.0000119201080302362	1.70287e+08	6.81149e+08
Otu01205	unclassified	unclassified	unclassified	unclassified	unclassified	0.0000102172354544882	3.40575e+08	6.81149e+08
Otu01383	Proteobacteria	unclassified	unclassified	unclassified	unclassified	6.81149e+08	6.81149e+08	6.81149e+08
Otu01163	Actinobacteria	Actinobacteria	Frankiales	Nakamurellaceae	Nakamurella	0.0000136229806059842	0	6.81149e+08
Otu01589	Acidobacteria	Acidobacteria	Subgroup_6	unclassified	unclassified	0.0000136229806059842	0	6.81149e+08
Otu01352	Acidobacteria	Holophagae	Holophagales	Holophagaceae	Geothrix	0	0.0000136229806059842	6.81149e+08
Otu01573	Proteobacteria	Alphaproteobacteria	Rhodospirillales	Acetobacteraceae	Acidocella	8.51436e+08	5.10862e+08	6.81149e+08
Otu01288	Proteobacteria	Betaproteobacteria	unclassified	unclassified	unclassified	0.0000136229806059842	0	6.81149e+08
Otu01611	Proteobacteria	Betaproteobacteria	unclassified	unclassified	unclassified	0	0.0000136229806059842	6.81149e+08
Otu02065	Proteobacteria	unclassified	unclassified	unclassified	unclassified	0.0000136229806059842	0	6.81149e+08
Otu01378	Proteobacteria	Betaproteobacteria	Burkholderiales	Comamonadaceae	unclassified	0.0000102172354544882	3.40575e+08	6.81149e+08
Otu01310	Proteobacteria	Betaproteobacteria	Burkholderiales	Comamonadaceae	unclassified	0.0000136229806059842	0	6.81149e+08
Otu01587	Proteobacteria	Betaproteobacteria	Burkholderiales	Comamonadaceae	Pseudorhodoferax	0.0000136229806059842	0	6.81149e+08
Otu01095	Proteobacteria	unclassified	unclassified	unclassified	unclassified	1.70287e+08	0.0000119201080302362	6.81149e+08
Otu01194	Proteobacteria	unclassified	unclassified	unclassified	unclassified	0.0000119201080302362	1.70287e+08	6.81149e+08
Otu01274	Verrucomicrobia	OPB35_soil_group	unclassified	unclassified	unclassified	0	0.0000136229806059842	6.81149e+08
Otu01320	Proteobacteria	Gammaproteobacteria	unclassified	unclassified	unclassified	0	0.0000136229806059842	6.81149e+08
Otu01151	Proteobacteria	Gammaproteobacteria	unclassified	unclassified	unclassified	0.0000136229806059842	0	6.81149e+08
Otu01229	Proteobacteria	unclassified	unclassified	unclassified	unclassified	1.70287e+08	0.0000119201080302362	6.81149e+08
Otu01806	Proteobacteria	Betaproteobacteria	Neisseriales	Neisseriaceae	unclassified	0.0000136229806059842	0	6.81149e+08
Otu01555	unclassified	unclassified	unclassified	unclassified	unclassified	0.0000119201080302362	0	0.0000059600540151181
Otu01317	unclassified	unclassified	unclassified	unclassified	unclassified	0.0000102172354544882	1.70287e+08	0.0000059600540151181
Otu01391	unclassified	unclassified	unclassified	unclassified	unclassified	0.0000119201080302362	0	0.0000059600540151181
Otu01223	unclassified	unclassified	unclassified	unclassified	unclassified	6.81149e+08	5.10862e+08	0.0000059600540151181
Otu00929	BD1-5	unclassified	unclassified	unclassified	unclassified	0	0.0000119201080302362	0.0000059600540151181
Otu01706	unclassified	unclassified	unclassified	unclassified	unclassified	0.0000119201080302362	0	0.0000059600540151181
Otu01672	Bacteroidetes	BSV13	unclassified	unclassified	unclassified	0	0.0000119201080302362	0.0000059600540151181
Otu01292	unclassified	unclassified	unclassified	unclassified	unclassified	0.0000119201080302362	0	0.0000059600540151181
Otu02504	Firmicutes	Clostridia	Clostridiales	Family_XI	Finegoldia	0.0000119201080302362	0	0.0000059600540151181
Otu01285	unclassified	unclassified	unclassified	unclassified	unclassified	0.0000119201080302362	0	0.0000059600540151181
Otu01168	unclassified	unclassified	unclassified	unclassified	unclassified	0.0000119201080302362	0	0.0000059600540151181
Otu01512	Firmicutes	Bacilli	Lactobacillales	unclassified	unclassified	0.0000119201080302362	0	0.0000059600540151181
Otu01250	Firmicutes	unclassified	unclassified	unclassified	unclassified	0.0000119201080302362	0	0.0000059600540151181
Otu01517	unclassified	unclassified	unclassified	unclassified	unclassified	0	0.0000119201080302362	0.0000059600540151181
Otu01445	Firmicutes	Clostridia	Clostridiales	Ruminococcaceae	Faecalibacterium	0.0000119201080302362	0	0.0000059600540151181
Otu01844	unclassified	unclassified	unclassified	unclassified	unclassified	0.0000119201080302362	0	0.0000059600540151181
Otu01379	unclassified	unclassified	unclassified	unclassified	unclassified	0.0000119201080302362	0	0.0000059600540151181
Otu01196	unclassified	unclassified	unclassified	unclassified	unclassified	0.0000119201080302362	0	0.0000059600540151181
Otu01675	unclassified	unclassified	unclassified	unclassified	unclassified	0.0000119201080302362	0	0.0000059600540151181
Otu01972	Firmicutes	Clostridia	Clostridiales	Lachnospiraceae	unclassified	0.0000119201080302362	0	0.0000059600540151181
Otu01761	Firmicutes	Clostridia	Clostridiales	unclassified	unclassified	0.0000119201080302362	0	0.0000059600540151181
Otu01279	unclassified	unclassified	unclassified	unclassified	unclassified	0.0000119201080302362	0	0.0000059600540151181
Otu01394	Firmicutes	Clostridia	Clostridiales	unclassified	unclassified	8.51436e+08	3.40575e+08	0.0000059600540151181
Otu01282	Firmicutes	Clostridia	Clostridiales	Lachnospiraceae	unclassified	0.0000119201080302362	0	0.0000059600540151181
Otu01252	Firmicutes	Clostridia	Clostridiales	Family_XI	Sedimentibacter	0.0000102172354544882	1.70287e+08	0.0000059600540151181
Otu01342	unclassified	unclassified	unclassified	unclassified	unclassified	3.40575e+08	8.51436e+08	0.0000059600540151181
Otu01408	Proteobacteria	Alphaproteobacteria	Rhizobiales	unclassified	unclassified	0	0.0000119201080302362	0.0000059600540151181
Otu01136	Proteobacteria	Alphaproteobacteria	Rhodobacterales	Rhodobacteraceae	unclassified	6.81149e+08	5.10862e+08	0.0000059600540151181
Otu01070	Proteobacteria	Alphaproteobacteria	Rhodobacterales	Rhodobacteraceae	unclassified	0.0000119201080302362	0	0.0000059600540151181
Otu01063	Actinobacteria	Actinobacteria	unclassified	unclassified	unclassified	0.0000119201080302362	0	0.0000059600540151181
Otu01561	unclassified	unclassified	unclassified	unclassified	unclassified	0	0.0000119201080302362	0.0000059600540151181
Otu01359	unclassified	unclassified	unclassified	unclassified	unclassified	0.0000102172354544882	1.70287e+08	0.0000059600540151181
Otu01272	Proteobacteria	Alphaproteobacteria	Rickettsiales	Rickettsiales_Incertae_Sedis	Candidatus_Captivus	0.0000102172354544882	1.70287e+08	0.0000059600540151181
Otu01253	Proteobacteria	Alphaproteobacteria	DB1-14	unclassified	unclassified	0.0000102172354544882	1.70287e+08	0.0000059600540151181
Otu01068	Actinobacteria	Actinobacteria	Corynebacteriales	Nocardiaceae	Gordonia	0.0000102172354544882	1.70287e+08	0.0000059600540151181
Otu01118	Actinobacteria	Actinobacteria	Corynebacteriales	Corynebacteriaceae	Corynebacterium	6.81149e+08	5.10862e+08	0.0000059600540151181
Otu01157	Verrucomicrobia	Opitutae	Opitutales	Opitutaceae	Opitutus	0	0.0000119201080302362	0.0000059600540151181
Otu01259	unclassified	unclassified	unclassified	unclassified	unclassified	0	0.0000119201080302362	0.0000059600540151181
Otu01727	unclassified	unclassified	unclassified	unclassified	unclassified	0.0000119201080302362	0	0.0000059600540151181
Otu01172	Actinobacteria	Actinobacteria	Micrococcales	Micrococcaceae	Rothia	0.0000119201080302362	0	0.0000059600540151181
Otu01121	unclassified	unclassified	unclassified	unclassified	unclassified	0.0000119201080302362	0	0.0000059600540151181
Otu01180	Actinobacteria	Actinobacteria	Bifidobacteriales	Bifidobacteriaceae	Bifidobacterium	0.0000119201080302362	0	0.0000059600540151181
Otu00888	Bacteroidetes	Bacteroidia	Bacteroidales	Bacteroidaceae	Bacteroides	0.0000119201080302362	0	0.0000059600540151181
Otu01267	Bacteroidetes	Bacteroidia	Bacteroidales	Bacteroidaceae	Bacteroides	8.51436e+08	3.40575e+08	0.0000059600540151181
Otu01278	Bacteroidetes	Bacteroidia	Bacteroidales	Porphyromonadaceae	Paludibacter	5.10862e+08	6.81149e+08	0.0000059600540151181
Otu01607	Actinobacteria	Acidimicrobiia	Acidimicrobiales	unclassified	unclassified	0.0000119201080302362	0	0.0000059600540151181
Otu01387	Firmicutes	Clostridia	Clostridiales	unclassified	unclassified	0.0000119201080302362	0	0.0000059600540151181
Otu01409	unclassified	unclassified	unclassified	unclassified	unclassified	0.0000119201080302362	0	0.0000059600540151181
Otu01671	unclassified	unclassified	unclassified	unclassified	unclassified	8.51436e+08	3.40575e+08	0.0000059600540151181
Otu01756	Firmicutes	unclassified	unclassified	unclassified	unclassified	0.0000102172354544882	1.70287e+08	0.0000059600540151181
Otu01152	Firmicutes	unclassified	unclassified	unclassified	unclassified	0.0000119201080302362	0	0.0000059600540151181
Otu01073	Firmicutes	Clostridia	Clostridiales	Ruminococcaceae	unclassified	0.0000119201080302362	0	0.0000059600540151181
Otu01177	unclassified	unclassified	unclassified	unclassified	unclassified	0	0.0000119201080302362	0.0000059600540151181
Otu01224	Firmicutes	Clostridia	Clostridiales	Ruminococcaceae	Anaerotruncus	0.0000119201080302362	0	0.0000059600540151181
Otu01498	Firmicutes	unclassified	unclassified	unclassified	unclassified	0.0000119201080302362	0	0.0000059600540151181
Otu01067	Firmicutes	Clostridia	Clostridiales	Ruminococcaceae	unclassified	0.0000119201080302362	0	0.0000059600540151181
Otu01293	Firmicutes	Clostridia	Clostridiales	Christensenellaceae	unclassified	0.0000119201080302362	0	0.0000059600540151181
Otu01529	Firmicutes	Clostridia	Clostridiales	unclassified	unclassified	6.81149e+08	5.10862e+08	0.0000059600540151181
Otu01153	Firmicutes	Clostridia	Clostridiales	Christensenellaceae	unclassified	6.81149e+08	5.10862e+08	0.0000059600540151181
Otu01323	Proteobacteria	Betaproteobacteria	DR-16	unclassified	unclassified	0.0000119201080302362	0	0.0000059600540151181
Otu01291	Proteobacteria	Alphaproteobacteria	Sphingomonadales	Sphingomonadaceae	Sandarakinorhabdus	0.0000119201080302362	0	0.0000059600540151181
Otu01296	Proteobacteria	Alphaproteobacteria	Rhizobiales	unclassified	unclassified	0.0000119201080302362	0	0.0000059600540151181
Otu01481	Proteobacteria	Alphaproteobacteria	Rhizobiales	Methylocystaceae	Methylosinus	0.0000102172354544882	1.70287e+08	0.0000059600540151181
Otu01365	Actinobacteria	Actinobacteria	Micrococcales	unclassified	unclassified	0	0.0000119201080302362	0.0000059600540151181
Otu01743	Proteobacteria	Alphaproteobacteria	Rhizobiales	Xanthobacteraceae	Xanthobacter	8.51436e+08	3.40575e+08	0.0000059600540151181
Otu01416	unclassified	unclassified	unclassified	unclassified	unclassified	0	0.0000119201080302362	0.0000059600540151181
Otu01569	unclassified	unclassified	unclassified	unclassified	unclassified	0	0.0000119201080302362	0.0000059600540151181
Otu01197	unclassified	unclassified	unclassified	unclassified	unclassified	0	0.0000119201080302362	0.0000059600540151181
Otu01247	unclassified	unclassified	unclassified	unclassified	unclassified	0	0.0000119201080302362	0.0000059600540151181
Otu01426	Acidobacteria	Holophagae	Holophagales	Holophagaceae	unclassified	5.10862e+08	6.81149e+08	0.0000059600540151181
Otu01480	Acidobacteria	Holophagae	Holophagales	Holophagaceae	unclassified	8.51436e+08	3.40575e+08	0.0000059600540151181
Otu01262	Proteobacteria	Alphaproteobacteria	Rhodospirillales	Acetobacteraceae	unclassified	0	0.0000119201080302362	0.0000059600540151181
Otu01200	unclassified	unclassified	unclassified	unclassified	unclassified	0.0000119201080302362	0	0.0000059600540151181
Otu01821	Proteobacteria	Betaproteobacteria	Burkholderiales	unclassified	unclassified	0	0.0000119201080302362	0.0000059600540151181
Otu01471	Proteobacteria	Betaproteobacteria	Burkholderiales	Comamonadaceae	Macromonas	3.40575e+08	8.51436e+08	0.0000059600540151181
Otu01492	Proteobacteria	Betaproteobacteria	Burkholderiales	unclassified	unclassified	8.51436e+08	3.40575e+08	0.0000059600540151181
Otu01834	Proteobacteria	Betaproteobacteria	unclassified	unclassified	unclassified	0	0.0000119201080302362	0.0000059600540151181
Otu01939	Proteobacteria	unclassified	unclassified	unclassified	unclassified	0.0000119201080302362	0	0.0000059600540151181
Otu01548	Proteobacteria	Gammaproteobacteria	unclassified	unclassified	unclassified	0.0000119201080302362	0	0.0000059600540151181
Otu00998	Proteobacteria	Gammaproteobacteria	unclassified	unclassified	unclassified	0.0000119201080302362	0	0.0000059600540151181
Otu01691	Proteobacteria	Betaproteobacteria	unclassified	unclassified	unclassified	0.0000119201080302362	0	0.0000059600540151181
Otu01370	Proteobacteria	unclassified	unclassified	unclassified	unclassified	0.0000119201080302362	0	0.0000059600540151181
Otu01314	Proteobacteria	Betaproteobacteria	unclassified	unclassified	unclassified	0.0000119201080302362	0	0.0000059600540151181
Otu01123	Proteobacteria	unclassified	unclassified	unclassified	unclassified	8.51436e+08	3.40575e+08	0.0000059600540151181
Otu01550	Proteobacteria	Gammaproteobacteria	Enterobacteriales	Enterobacteriaceae	Shimwellia	0.0000119201080302362	0	0.0000059600540151181
Otu02428	Firmicutes	Clostridia	Clostridiales	unclassified	unclassified	0.0000119201080302362	0	0.0000059600540151181
Otu01245	unclassified	unclassified	unclassified	unclassified	unclassified	0.0000119201080302362	0	0.0000059600540151181
Otu01699	Proteobacteria	Betaproteobacteria	Neisseriales	Neisseriaceae	Neisseria	0.0000119201080302362	0	0.0000059600540151181
Otu01747	Proteobacteria	Betaproteobacteria	Rhodocyclales	Rhodocyclaceae	Azovibrio	0.0000102172354544882	0	5.10862e+08
Otu01325	unclassified	unclassified	unclassified	unclassified	unclassified	0.0000102172354544882	0	5.10862e+08
Otu01351	unclassified	unclassified	unclassified	unclassified	unclassified	0.0000102172354544882	0	5.10862e+08
Otu01339	Proteobacteria	Gammaproteobacteria	Xanthomonadales	Xanthomonadaceae	unclassified	0.0000102172354544882	0	5.10862e+08
Otu01266	Proteobacteria	Gammaproteobacteria	Enterobacteriales	Enterobacteriaceae	unclassified	0.0000102172354544882	0	5.10862e+08
Otu01461	Candidate_division_TM7	unclassified	unclassified	unclassified	unclassified	0	0.0000102172354544882	5.10862e+08
Otu01475	unclassified	unclassified	unclassified	unclassified	unclassified	0.0000102172354544882	0	5.10862e+08
Otu01564	Chloroflexi	Anaerolineae	Anaerolineales	Anaerolineaceae	unclassified	8.51436e+08	1.70287e+08	5.10862e+08
Otu01623	Chloroflexi	unclassified	unclassified	unclassified	unclassified	0	0.0000102172354544882	5.10862e+08
Otu01809	unclassified	unclassified	unclassified	unclassified	unclassified	0	0.0000102172354544882	5.10862e+08
Otu01264	unclassified	unclassified	unclassified	unclassified	unclassified	0	0.0000102172354544882	5.10862e+08
Otu01542	Bacteroidetes	unclassified	unclassified	unclassified	unclassified	0	0.0000102172354544882	5.10862e+08
Otu02238	Proteobacteria	Gammaproteobacteria	Aeromonadales	Succinivibrionaceae	unclassified	0.0000102172354544882	0	5.10862e+08
Otu01527	unclassified	unclassified	unclassified	unclassified	unclassified	0	0.0000102172354544882	5.10862e+08
Otu01374	unclassified	unclassified	unclassified	unclassified	unclassified	0.0000102172354544882	0	5.10862e+08
Otu01141	unclassified	unclassified	unclassified	unclassified	unclassified	0.0000102172354544882	0	5.10862e+08
Otu01692	Firmicutes	unclassified	unclassified	unclassified	unclassified	0.0000102172354544882	0	5.10862e+08
Otu01615	Firmicutes	Negativicutes	Selenomonadales	Veillonellaceae	unclassified	0.0000102172354544882	0	5.10862e+08
Otu01191	Firmicutes	Negativicutes	Selenomonadales	unclassified	unclassified	0.0000102172354544882	0	5.10862e+08
Otu01967	unclassified	unclassified	unclassified	unclassified	unclassified	0.0000102172354544882	0	5.10862e+08
Otu02655	Actinobacteria	Actinobacteria	Propionibacteriales	Nocardioidaceae	Marmoricola	0	0.0000102172354544882	5.10862e+08
Otu01099	Actinobacteria	Actinobacteria	Micrococcales	Microbacteriaceae	Microbacterium	0.0000102172354544882	0	5.10862e+08
Otu01204	unclassified	unclassified	unclassified	unclassified	unclassified	0.0000102172354544882	0	5.10862e+08
Otu01258	Firmicutes	Clostridia	Clostridiales	unclassified	unclassified	6.81149e+08	3.40575e+08	5.10862e+08
Otu01568	unclassified	unclassified	unclassified	unclassified	unclassified	0.0000102172354544882	0	5.10862e+08
Otu01132	Firmicutes	Bacilli	Lactobacillales	Carnobacteriaceae	Trichococcus	0.0000102172354544882	0	5.10862e+08
Otu01380	Firmicutes	unclassified	unclassified	unclassified	unclassified	0.0000102172354544882	0	5.10862e+08
Otu01425	unclassified	unclassified	unclassified	unclassified	unclassified	0	0.0000102172354544882	5.10862e+08
Otu01226	Firmicutes	Clostridia	Clostridiales	Family_XI	Tissierella	0.0000102172354544882	0	5.10862e+08
Otu02644	Firmicutes	Clostridia	Clostridiales	Ruminococcaceae	Faecalibacterium	0.0000102172354544882	0	5.10862e+08
Otu01382	Firmicutes	Clostridia	Clostridiales	Lachnospiraceae	unclassified	0.0000102172354544882	0	5.10862e+08
Otu01175	Firmicutes	Clostridia	Clostridiales	Lachnospiraceae	unclassified	0.0000102172354544882	0	5.10862e+08
Otu01143	Firmicutes	Clostridia	Clostridiales	unclassified	unclassified	0.0000102172354544882	0	5.10862e+08
Otu01137	Firmicutes	unclassified	unclassified	unclassified	unclassified	0.0000102172354544882	0	5.10862e+08
Otu01149	Firmicutes	unclassified	unclassified	unclassified	unclassified	0.0000102172354544882	0	5.10862e+08
Otu01220	Firmicutes	Clostridia	Clostridiales	Family_XII	unclassified	0.0000102172354544882	0	5.10862e+08
Otu01752	Proteobacteria	TA18	unclassified	unclassified	unclassified	0	0.0000102172354544882	5.10862e+08
Otu01570	Proteobacteria	TA18	unclassified	unclassified	unclassified	5.10862e+08	5.10862e+08	5.10862e+08
Otu01300	Proteobacteria	Alphaproteobacteria	Sphingomonadales	Erythrobacteraceae	Erythrobacter	8.51436e+08	1.70287e+08	5.10862e+08
Otu01729	Proteobacteria	Alphaproteobacteria	Sphingomonadales	unclassified	unclassified	0.0000102172354544882	0	5.10862e+08
Otu01899	unclassified	unclassified	unclassified	unclassified	unclassified	0.0000102172354544882	0	5.10862e+08
Otu01008	unclassified	unclassified	unclassified	unclassified	unclassified	0.0000102172354544882	0	5.10862e+08
Otu01711	unclassified	unclassified	unclassified	unclassified	unclassified	6.81149e+08	3.40575e+08	5.10862e+08
Otu01764	unclassified	unclassified	unclassified	unclassified	unclassified	0.0000102172354544882	0	5.10862e+08
Otu01559	Proteobacteria	Alphaproteobacteria	Rhizobiales	Brucellaceae	Ochrobactrum	0.0000102172354544882	0	5.10862e+08
Otu01483	unclassified	unclassified	unclassified	unclassified	unclassified	6.81149e+08	3.40575e+08	5.10862e+08
Otu01778	unclassified	unclassified	unclassified	unclassified	unclassified	3.40575e+08	6.81149e+08	5.10862e+08
Otu01999	Bacteroidetes	Bacteroidia	Bacteroidales	Prevotellaceae	Prevotella	0.0000102172354544882	0	5.10862e+08
Otu01347	Bacteroidetes	Bacteroidia	Bacteroidales	Bacteroidaceae	Bacteroides	0.0000102172354544882	0	5.10862e+08
Otu01712	Spirochaetae	Spirochaetes	Spirochaetales	Leptospiraceae	unclassified	5.10862e+08	5.10862e+08	5.10862e+08
Otu01604	Bacteroidetes	Sphingobacteriia	Sphingobacteriales	Sphingobacteriaceae	Sphingobacterium	0.0000102172354544882	0	5.10862e+08
Otu01302	unclassified	unclassified	unclassified	unclassified	unclassified	0.0000102172354544882	0	5.10862e+08
Otu01491	Actinobacteria	Actinobacteria	Micrococcales	Bogoriellaceae	Georgenia	3.40575e+08	6.81149e+08	5.10862e+08
Otu02083	Firmicutes	Clostridia	Clostridiales	unclassified	unclassified	0.0000102172354544882	0	5.10862e+08
Otu01424	Firmicutes	unclassified	unclassified	unclassified	unclassified	0.0000102172354544882	0	5.10862e+08
Otu02007	Firmicutes	Clostridia	Clostridiales	unclassified	unclassified	5.10862e+08	5.10862e+08	5.10862e+08
Otu01508	unclassified	unclassified	unclassified	unclassified	unclassified	0.0000102172354544882	0	5.10862e+08
Otu01659	Firmicutes	Clostridia	Clostridiales	Christensenellaceae	unclassified	0.0000102172354544882	0	5.10862e+08
Otu01192	unclassified	unclassified	unclassified	unclassified	unclassified	0.0000102172354544882	0	5.10862e+08
Otu01345	Firmicutes	Clostridia	Clostridiales	Christensenellaceae	unclassified	0.0000102172354544882	0	5.10862e+08
Otu01135	Firmicutes	Clostridia	Clostridiales	Christensenellaceae	unclassified	0.0000102172354544882	0	5.10862e+08
Otu01534	Proteobacteria	Betaproteobacteria	Burkholderiales	Alcaligenaceae	Sutterella	0.0000102172354544882	0	5.10862e+08
Otu01837	Proteobacteria	Betaproteobacteria	Burkholderiales	Alcaligenaceae	Sutterella	0.0000102172354544882	0	5.10862e+08
Otu01602	Proteobacteria	Alphaproteobacteria	Sphingomonadales	Sphingomonadaceae	Sandarakinorhabdus	0.0000102172354544882	0	5.10862e+08
Otu01742	Actinobacteria	Actinobacteria	unclassified	unclassified	unclassified	0.0000102172354544882	0	5.10862e+08
Otu01732	unclassified	unclassified	unclassified	unclassified	unclassified	0	0.0000102172354544882	5.10862e+08
Otu01076	Bacteroidetes	Bacteroidia	Bacteroidales	Porphyromonadaceae	Parabacteroides	0.0000102172354544882	0	5.10862e+08
Otu01410	Bacteroidetes	Bacteroidia	Bacteroidales	Rikenellaceae	vadinBC27_wastewater-sludge_group	0.0000102172354544882	0	5.10862e+08
Otu01648	Bacteroidetes	Sphingobacteriia	Sphingobacteriales	Chitinophagaceae	unclassified	0	0.0000102172354544882	5.10862e+08
Otu01104	unclassified	unclassified	unclassified	unclassified	unclassified	0	0.0000102172354544882	5.10862e+08
Otu01502	unclassified	unclassified	unclassified	unclassified	unclassified	0	0.0000102172354544882	5.10862e+08
Otu02108	Proteobacteria	Betaproteobacteria	Neisseriales	Neisseriaceae	Laribacter	5.10862e+08	5.10862e+08	5.10862e+08
Otu01318	Proteobacteria	Betaproteobacteria	Burkholderiales	Oxalobacteraceae	Oxalobacter	0.0000102172354544882	0	5.10862e+08
Otu01768	Proteobacteria	unclassified	unclassified	unclassified	unclassified	0	0.0000102172354544882	5.10862e+08
Otu01333	Proteobacteria	Betaproteobacteria	Burkholderiales	Comamonadaceae	unclassified	0	0.0000102172354544882	5.10862e+08
Otu01537	Proteobacteria	Betaproteobacteria	Burkholderiales	Comamonadaceae	unclassified	0.0000102172354544882	0	5.10862e+08
Otu01129	Proteobacteria	Betaproteobacteria	Burkholderiales	unclassified	unclassified	0.0000102172354544882	0	5.10862e+08
Otu01361	Proteobacteria	Betaproteobacteria	Burkholderiales	Comamonadaceae	unclassified	0	0.0000102172354544882	5.10862e+08
Otu01577	Proteobacteria	Betaproteobacteria	Burkholderiales	unclassified	unclassified	0	0.0000102172354544882	5.10862e+08
Otu01283	Proteobacteria	Betaproteobacteria	Rhodocyclales	Rhodocyclaceae	Denitratisoma	0.0000102172354544882	0	5.10862e+08
Otu01444	Proteobacteria	Gammaproteobacteria	unclassified	unclassified	unclassified	0.0000102172354544882	0	5.10862e+08
Otu01440	Chlorobi	Chlorobia	Chlorobiales	SJA-28	unclassified	0.0000102172354544882	0	5.10862e+08
Otu01917	Cyanobacteria	Melainabacteria	Obscuribacterales	unclassified	unclassified	5.10862e+08	5.10862e+08	5.10862e+08
Otu01504	Proteobacteria	unclassified	unclassified	unclassified	unclassified	0.0000102172354544882	0	5.10862e+08
Otu01212	Proteobacteria	unclassified	unclassified	unclassified	unclassified	0.0000102172354544882	0	5.10862e+08
Otu01667	Proteobacteria	Gammaproteobacteria	unclassified	unclassified	unclassified	5.10862e+08	5.10862e+08	5.10862e+08
Otu02195	unclassified	unclassified	unclassified	unclassified	unclassified	6.81149e+08	3.40575e+08	5.10862e+08
Otu01885	Proteobacteria	Gammaproteobacteria	unclassified	unclassified	unclassified	6.81149e+08	3.40575e+08	5.10862e+08
Otu01757	Proteobacteria	Betaproteobacteria	unclassified	unclassified	unclassified	0	0.0000102172354544882	5.10862e+08
Otu01343	Proteobacteria	Gammaproteobacteria	unclassified	unclassified	unclassified	8.51436e+08	1.70287e+08	5.10862e+08
Otu01078	Proteobacteria	Gammaproteobacteria	unclassified	unclassified	unclassified	0.0000102172354544882	0	5.10862e+08
Otu01567	Proteobacteria	Gammaproteobacteria	unclassified	unclassified	unclassified	0.0000102172354544882	0	5.10862e+08
Otu01392	Proteobacteria	Betaproteobacteria	unclassified	unclassified	unclassified	0.0000102172354544882	0	5.10862e+08
Otu03152	Proteobacteria	unclassified	unclassified	unclassified	unclassified	0	8.51436e+08	4.25718e+08
Otu01943	Proteobacteria	Gammaproteobacteria	unclassified	unclassified	unclassified	0	8.51436e+08	4.25718e+08
Otu01968	unclassified	unclassified	unclassified	unclassified	unclassified	8.51436e+08	0	4.25718e+08
Otu02132	Proteobacteria	Gammaproteobacteria	unclassified	unclassified	unclassified	3.40575e+08	5.10862e+08	4.25718e+08
Otu01679	Proteobacteria	Gammaproteobacteria	unclassified	unclassified	unclassified	8.51436e+08	0	4.25718e+08
Otu01540	Proteobacteria	Gammaproteobacteria	Enterobacteriales	Enterobacteriaceae	unclassified	8.51436e+08	0	4.25718e+08
Otu01610	Proteobacteria	unclassified	unclassified	unclassified	unclassified	5.10862e+08	3.40575e+08	4.25718e+08
Otu01236	Cyanobacteria	unclassified	unclassified	unclassified	unclassified	8.51436e+08	0	4.25718e+08
Otu04334	unclassified	unclassified	unclassified	unclassified	unclassified	8.51436e+08	0	4.25718e+08
Otu01700	Proteobacteria	Deltaproteobacteria	unclassified	unclassified	unclassified	8.51436e+08	0	4.25718e+08
Otu01859	unclassified	unclassified	unclassified	unclassified	unclassified	8.51436e+08	0	4.25718e+08
Otu01448	Proteobacteria	Deltaproteobacteria	Desulfovibrionales	Desulfovibrionaceae	Desulfovibrio	8.51436e+08	0	4.25718e+08
Otu01418	Proteobacteria	Deltaproteobacteria	Desulfovibrionales	Desulfovibrionaceae	Desulfovibrio	3.40575e+08	5.10862e+08	4.25718e+08
Otu02377	Chloroflexi	unclassified	unclassified	unclassified	unclassified	8.51436e+08	0	4.25718e+08
Otu01509	Chloroflexi	Caldilineae	Caldilineales	Caldilineaceae	unclassified	0	8.51436e+08	4.25718e+08
Otu02495	Proteobacteria	Deltaproteobacteria	unclassified	unclassified	unclassified	0	8.51436e+08	4.25718e+08
Otu01996	Proteobacteria	Deltaproteobacteria	Myxococcales	Haliangiaceae	Haliangium	0	8.51436e+08	4.25718e+08
Otu04579	unclassified	unclassified	unclassified	unclassified	unclassified	0	8.51436e+08	4.25718e+08
Otu01369	Bacteroidetes	Bacteroidia	Bacteroidales	Rikenellaceae	Alistipes	6.81149e+08	1.70287e+08	4.25718e+08
Otu01402	Bacteroidetes	Bacteroidia	Bacteroidales	Marinilabiaceae	Mangroviflexus	3.40575e+08	5.10862e+08	4.25718e+08
Otu03535	unclassified	unclassified	unclassified	unclassified	unclassified	8.51436e+08	0	4.25718e+08
Otu01458	Bacteroidetes	Flavobacteriia	Flavobacteriales	Flavobacteriaceae	Flavobacterium	8.51436e+08	0	4.25718e+08
Otu01810	Firmicutes	Negativicutes	Selenomonadales	Acidaminococcaceae	Phascolarctobacterium	8.51436e+08	0	4.25718e+08
Otu01863	Firmicutes	Negativicutes	Selenomonadales	Veillonellaceae	Megasphaera	8.51436e+08	0	4.25718e+08
Otu01552	Firmicutes	Negativicutes	Selenomonadales	Veillonellaceae	unclassified	8.51436e+08	0	4.25718e+08
Otu01730	unclassified	unclassified	unclassified	unclassified	unclassified	8.51436e+08	0	4.25718e+08
Otu01971	Firmicutes	Negativicutes	Selenomonadales	unclassified	unclassified	8.51436e+08	0	4.25718e+08
Otu01836	unclassified	unclassified	unclassified	unclassified	unclassified	8.51436e+08	0	4.25718e+08
Otu01881	Firmicutes	Negativicutes	Selenomonadales	Veillonellaceae	unclassified	8.51436e+08	0	4.25718e+08
Otu03173	unclassified	unclassified	unclassified	unclassified	unclassified	8.51436e+08	0	4.25718e+08
Otu01986	unclassified	unclassified	unclassified	unclassified	unclassified	8.51436e+08	0	4.25718e+08
Otu03817	unclassified	unclassified	unclassified	unclassified	unclassified	8.51436e+08	0	4.25718e+08
Otu02421	Actinobacteria	Actinobacteria	unclassified	unclassified	unclassified	0	8.51436e+08	4.25718e+08
Otu01927	Actinobacteria	Actinobacteria	Micrococcales	Microbacteriaceae	Microbacterium	8.51436e+08	0	4.25718e+08
Otu01393	Firmicutes	Clostridia	unclassified	unclassified	unclassified	6.81149e+08	1.70287e+08	4.25718e+08
Otu01497	unclassified	unclassified	unclassified	unclassified	unclassified	8.51436e+08	0	4.25718e+08
Otu01575	Firmicutes	Clostridia	Clostridiales	unclassified	unclassified	8.51436e+08	0	4.25718e+08
Otu02016	Firmicutes	Clostridia	Clostridiales	Ruminococcaceae	Anaerofilum	6.81149e+08	1.70287e+08	4.25718e+08
Otu01406	unclassified	unclassified	unclassified	unclassified	unclassified	8.51436e+08	0	4.25718e+08
Otu01348	unclassified	unclassified	unclassified	unclassified	unclassified	8.51436e+08	0	4.25718e+08
Otu02182	Firmicutes	unclassified	unclassified	unclassified	unclassified	8.51436e+08	0	4.25718e+08
Otu01539	Firmicutes	Bacilli	unclassified	unclassified	unclassified	8.51436e+08	0	4.25718e+08
Otu02152	unclassified	unclassified	unclassified	unclassified	unclassified	8.51436e+08	0	4.25718e+08
Otu01521	unclassified	unclassified	unclassified	unclassified	unclassified	0	8.51436e+08	4.25718e+08
Otu01438	unclassified	unclassified	unclassified	unclassified	unclassified	0	8.51436e+08	4.25718e+08
Otu01631	Firmicutes	Clostridia	Clostridiales	Lachnospiraceae	unclassified	8.51436e+08	0	4.25718e+08
Otu01633	Firmicutes	Clostridia	Clostridiales	Lachnospiraceae	Marvinbryantia	8.51436e+08	0	4.25718e+08
Otu01488	Firmicutes	unclassified	unclassified	unclassified	unclassified	8.51436e+08	0	4.25718e+08
Otu02459	Firmicutes	Clostridia	Clostridiales	unclassified	unclassified	8.51436e+08	0	4.25718e+08
Otu02514	Firmicutes	Clostridia	Clostridiales	Lachnospiraceae	unclassified	1.70287e+08	6.81149e+08	4.25718e+08
Otu01311	Firmicutes	unclassified	unclassified	unclassified	unclassified	8.51436e+08	0	4.25718e+08
Otu02049	Firmicutes	Clostridia	Clostridiales	unclassified	unclassified	8.51436e+08	0	4.25718e+08
Otu01456	Firmicutes	Clostridia	Clostridiales	Peptostreptococcaceae	Incertae_Sedis	8.51436e+08	0	4.25718e+08
Otu01216	Firmicutes	Clostridia	Clostridiales	unclassified	unclassified	8.51436e+08	0	4.25718e+08
Otu01868	Firmicutes	Clostridia	Clostridiales	Family_XII	Guggenheimella	8.51436e+08	0	4.25718e+08
Otu01312	Firmicutes	Clostridia	Clostridiales	Lachnospiraceae	unclassified	8.51436e+08	0	4.25718e+08
Otu01256	Firmicutes	Clostridia	Clostridiales	unclassified	unclassified	8.51436e+08	0	4.25718e+08
Otu01464	unclassified	unclassified	unclassified	unclassified	unclassified	6.81149e+08	1.70287e+08	4.25718e+08
Otu02313	unclassified	unclassified	unclassified	unclassified	unclassified	8.51436e+08	0	4.25718e+08
Otu02243	unclassified	unclassified	unclassified	unclassified	unclassified	5.10862e+08	3.40575e+08	4.25718e+08
Otu01377	Bacteroidetes	Bacteroidia	Bacteroidales	Porphyromonadaceae	unclassified	3.40575e+08	5.10862e+08	4.25718e+08
Otu01724	Verrucomicrobia	Verrucomicrobiae	Verrucomicrobiales	Verrucomicrobiaceae	Prosthecobacter	8.51436e+08	0	4.25718e+08
Otu02337	unclassified	unclassified	unclassified	unclassified	unclassified	6.81149e+08	1.70287e+08	4.25718e+08
Otu01629	Proteobacteria	Alphaproteobacteria	Rhodobacterales	Rhodobacteraceae	unclassified	5.10862e+08	3.40575e+08	4.25718e+08
Otu01689	Proteobacteria	Alphaproteobacteria	Rhizobiales	Rhizobiaceae	Rhizobium	8.51436e+08	0	4.25718e+08
Otu01643	unclassified	unclassified	unclassified	unclassified	unclassified	8.51436e+08	0	4.25718e+08
Otu01685	unclassified	unclassified	unclassified	unclassified	unclassified	8.51436e+08	0	4.25718e+08
Otu01949	Proteobacteria	Alphaproteobacteria	Rhizobiales	Hyphomicrobiaceae	Devosia	8.51436e+08	0	4.25718e+08
Otu01462	unclassified	unclassified	unclassified	unclassified	unclassified	1.70287e+08	6.81149e+08	4.25718e+08
Otu01769	unclassified	unclassified	unclassified	unclassified	unclassified	0	8.51436e+08	4.25718e+08
Otu01366	unclassified	unclassified	unclassified	unclassified	unclassified	8.51436e+08	0	4.25718e+08
Otu02048	unclassified	unclassified	unclassified	unclassified	unclassified	8.51436e+08	0	4.25718e+08
Otu01677	Firmicutes	unclassified	unclassified	unclassified	unclassified	8.51436e+08	0	4.25718e+08
Otu02960	unclassified	unclassified	unclassified	unclassified	unclassified	8.51436e+08	0	4.25718e+08
Otu01479	unclassified	unclassified	unclassified	unclassified	unclassified	0	8.51436e+08	4.25718e+08
Otu01222	unclassified	unclassified	unclassified	unclassified	unclassified	8.51436e+08	0	4.25718e+08
Otu01838	Proteobacteria	Alphaproteobacteria	unclassified	unclassified	unclassified	8.51436e+08	0	4.25718e+08
Otu01763	Actinobacteria	Actinobacteria	Corynebacteriales	Nocardiaceae	unclassified	8.51436e+08	0	4.25718e+08
Otu01466	unclassified	unclassified	unclassified	unclassified	unclassified	0	8.51436e+08	4.25718e+08
Otu01451	Gemmatimonadetes	Gemmatimonadetes	unclassified	unclassified	unclassified	0	8.51436e+08	4.25718e+08
Otu02585	unclassified	unclassified	unclassified	unclassified	unclassified	6.81149e+08	1.70287e+08	4.25718e+08
Otu01670	unclassified	unclassified	unclassified	unclassified	unclassified	8.51436e+08	0	4.25718e+08
Otu01698	Actinobacteria	Actinobacteria	Bifidobacteriales	Bifidobacteriaceae	Bifidobacterium	8.51436e+08	0	4.25718e+08
Otu02494	unclassified	unclassified	unclassified	unclassified	unclassified	0	8.51436e+08	4.25718e+08
Otu01549	unclassified	unclassified	unclassified	unclassified	unclassified	8.51436e+08	0	4.25718e+08
Otu02067	Candidate_division_WS3	unclassified	unclassified	unclassified	unclassified	3.40575e+08	5.10862e+08	4.25718e+08
Otu01334	Actinobacteria	Actinobacteria	unclassified	unclassified	unclassified	8.51436e+08	0	4.25718e+08
Otu01846	Actinobacteria	Acidimicrobiia	Acidimicrobiales	unclassified	unclassified	1.70287e+08	6.81149e+08	4.25718e+08
Otu01179	Firmicutes	Bacilli	Lactobacillales	Streptococcaceae	unclassified	8.51436e+08	0	4.25718e+08
Otu01453	Firmicutes	Bacilli	Lactobacillales	Lactobacillaceae	Lactobacillus	8.51436e+08	0	4.25718e+08
Otu01900	unclassified	unclassified	unclassified	unclassified	unclassified	8.51436e+08	0	4.25718e+08
Otu01525	Firmicutes	Clostridia	Clostridiales	Lachnospiraceae	Anaerostipes	8.51436e+08	0	4.25718e+08
Otu01295	Firmicutes	Clostridia	Clostridiales	unclassified	unclassified	8.51436e+08	0	4.25718e+08
Otu01075	Firmicutes	Clostridia	Clostridiales	unclassified	unclassified	8.51436e+08	0	4.25718e+08
Otu01720	Firmicutes	Clostridia	Clostridiales	unclassified	unclassified	8.51436e+08	0	4.25718e+08
Otu01608	Firmicutes	Clostridia	Clostridiales	unclassified	unclassified	8.51436e+08	0	4.25718e+08
Otu01651	Firmicutes	unclassified	unclassified	unclassified	unclassified	1.70287e+08	6.81149e+08	4.25718e+08
Otu01305	Firmicutes	unclassified	unclassified	unclassified	unclassified	6.81149e+08	1.70287e+08	4.25718e+08
Otu01511	Firmicutes	Clostridia	Clostridiales	Ruminococcaceae	Ruminococcus	8.51436e+08	0	4.25718e+08
Otu01669	Firmicutes	unclassified	unclassified	unclassified	unclassified	8.51436e+08	0	4.25718e+08
Otu01620	Firmicutes	Clostridia	Clostridiales	Ruminococcaceae	Subdoligranulum	3.40575e+08	5.10862e+08	4.25718e+08
Otu01396	Firmicutes	Clostridia	Clostridiales	Christensenellaceae	unclassified	6.81149e+08	1.70287e+08	4.25718e+08
Otu01545	unclassified	unclassified	unclassified	unclassified	unclassified	6.81149e+08	1.70287e+08	4.25718e+08
Otu01199	Firmicutes	Clostridia	Clostridiales	Ruminococcaceae	Papillibacter	8.51436e+08	0	4.25718e+08
Otu02033	Proteobacteria	Betaproteobacteria	Burkholderiales	Alcaligenaceae	Sutterella	8.51436e+08	0	4.25718e+08
Otu01818	Actinobacteria	Actinobacteria	Micrococcales	Microbacteriaceae	Clavibacter	8.51436e+08	0	4.25718e+08
Otu04112	Actinobacteria	Actinobacteria	Micrococcales	Microbacteriaceae	Curtobacterium	8.51436e+08	0	4.25718e+08
Otu02486	Actinobacteria	Actinobacteria	unclassified	unclassified	unclassified	0	8.51436e+08	4.25718e+08
Otu02249	Actinobacteria	Actinobacteria	Micrococcales	Microbacteriaceae	unclassified	8.51436e+08	0	4.25718e+08
Otu01298	Proteobacteria	Alphaproteobacteria	Rhizobiales	Xanthobacteraceae	unclassified	3.40575e+08	5.10862e+08	4.25718e+08
Otu01303	unclassified	unclassified	unclassified	unclassified	unclassified	0	8.51436e+08	4.25718e+08
Otu01400	Bacteroidetes	Bacteroidia	Bacteroidales	Porphyromonadaceae	Parabacteroides	6.81149e+08	1.70287e+08	4.25718e+08
Otu04177	Bacteroidetes	Sphingobacteriia	Sphingobacteriales	Chitinophagaceae	unclassified	0	8.51436e+08	4.25718e+08
Otu02628	Bacteroidetes	Sphingobacteriia	Sphingobacteriales	Chitinophagaceae	unclassified	0	8.51436e+08	4.25718e+08
Otu01640	unclassified	unclassified	unclassified	unclassified	unclassified	0	8.51436e+08	4.25718e+08
Otu01637	unclassified	unclassified	unclassified	unclassified	unclassified	5.10862e+08	3.40575e+08	4.25718e+08
Otu01354	Proteobacteria	Betaproteobacteria	Burkholderiales	unclassified	unclassified	8.51436e+08	0	4.25718e+08
Otu01686	Proteobacteria	Betaproteobacteria	unclassified	unclassified	unclassified	8.51436e+08	0	4.25718e+08
Otu02057	Proteobacteria	Betaproteobacteria	Burkholderiales	Oxalobacteraceae	Janthinobacterium	8.51436e+08	0	4.25718e+08
Otu01738	Proteobacteria	Betaproteobacteria	Burkholderiales	unclassified	unclassified	0	8.51436e+08	4.25718e+08
Otu02015	Proteobacteria	Betaproteobacteria	Burkholderiales	Comamonadaceae	unclassified	6.81149e+08	1.70287e+08	4.25718e+08
Otu02266	Proteobacteria	Betaproteobacteria	unclassified	unclassified	unclassified	8.51436e+08	0	4.25718e+08
Otu01178	Proteobacteria	Betaproteobacteria	Rhodocyclales	Rhodocyclaceae	12up	5.10862e+08	3.40575e+08	4.25718e+08
Otu01273	Proteobacteria	Betaproteobacteria	unclassified	unclassified	unclassified	0	8.51436e+08	4.25718e+08
Otu01616	Proteobacteria	Betaproteobacteria	Burkholderiales	Comamonadaceae	unclassified	0	8.51436e+08	4.25718e+08
Otu01463	Proteobacteria	Betaproteobacteria	unclassified	unclassified	unclassified	8.51436e+08	0	4.25718e+08
Otu01773	Proteobacteria	unclassified	unclassified	unclassified	unclassified	8.51436e+08	0	4.25718e+08
Otu01928	Proteobacteria	Betaproteobacteria	Burkholderiales	unclassified	unclassified	8.51436e+08	0	4.25718e+08
Otu01593	Proteobacteria	Betaproteobacteria	Burkholderiales	Comamonadaceae	unclassified	8.51436e+08	0	4.25718e+08
Otu01676	Proteobacteria	Betaproteobacteria	Burkholderiales	Comamonadaceae	unclassified	8.51436e+08	0	4.25718e+08
Otu01286	unclassified	unclassified	unclassified	unclassified	unclassified	0	8.51436e+08	4.25718e+08
Otu01613	Elusimicrobia	Elusimicrobia	Lineage_IV	unclassified	unclassified	0	8.51436e+08	4.25718e+08
Otu01350	Verrucomicrobia	unclassified	unclassified	unclassified	unclassified	0	8.51436e+08	4.25718e+08
Otu01373	Verrucomicrobia	Opitutae	Opitutales	Opitutaceae	Alterococcus	0	8.51436e+08	4.25718e+08
Otu01280	Verrucomicrobia	OPB35_soil_group	unclassified	unclassified	unclassified	0	8.51436e+08	4.25718e+08
Otu01399	unclassified	unclassified	unclassified	unclassified	unclassified	0	8.51436e+08	4.25718e+08
Otu04756	Proteobacteria	Gammaproteobacteria	unclassified	unclassified	unclassified	0	8.51436e+08	4.25718e+08
Otu01284	Proteobacteria	Gammaproteobacteria	Pseudomonadales	Moraxellaceae	Enhydrobacter	8.51436e+08	0	4.25718e+08
Otu01299	Proteobacteria	Gammaproteobacteria	Pseudomonadales	unclassified	unclassified	6.81149e+08	1.70287e+08	4.25718e+08
Otu02532	Proteobacteria	unclassified	unclassified	unclassified	unclassified	8.51436e+08	0	4.25718e+08
Otu01522	Proteobacteria	Gammaproteobacteria	Pseudomonadales	unclassified	unclassified	0	8.51436e+08	4.25718e+08
Otu02448	Proteobacteria	Gammaproteobacteria	unclassified	unclassified	unclassified	8.51436e+08	0	4.25718e+08
Otu01798	Proteobacteria	Gammaproteobacteria	unclassified	unclassified	unclassified	8.51436e+08	0	4.25718e+08
Otu01703	Proteobacteria	Gammaproteobacteria	unclassified	unclassified	unclassified	8.51436e+08	0	4.25718e+08
Otu01580	Proteobacteria	Gammaproteobacteria	Pseudomonadales	Moraxellaceae	Acinetobacter	8.51436e+08	0	4.25718e+08
Otu02310	Proteobacteria	unclassified	unclassified	unclassified	unclassified	0	8.51436e+08	4.25718e+08
Otu02534	unclassified	unclassified	unclassified	unclassified	unclassified	8.51436e+08	0	4.25718e+08
Otu01776	Proteobacteria	unclassified	unclassified	unclassified	unclassified	8.51436e+08	0	4.25718e+08
Otu01867	Proteobacteria	unclassified	unclassified	unclassified	unclassified	6.81149e+08	1.70287e+08	4.25718e+08
Otu01704	Proteobacteria	unclassified	unclassified	unclassified	unclassified	1.70287e+08	6.81149e+08	4.25718e+08
Otu01213	Proteobacteria	Gammaproteobacteria	unclassified	unclassified	unclassified	8.51436e+08	0	4.25718e+08
Otu01829	Proteobacteria	Gammaproteobacteria	unclassified	unclassified	unclassified	8.51436e+08	0	4.25718e+08
Otu02498	Proteobacteria	unclassified	unclassified	unclassified	unclassified	8.51436e+08	0	4.25718e+08
Otu01674	Proteobacteria	Gammaproteobacteria	unclassified	unclassified	unclassified	8.51436e+08	0	4.25718e+08
Otu01582	Proteobacteria	Gammaproteobacteria	unclassified	unclassified	unclassified	8.51436e+08	0	4.25718e+08
Otu03009	unclassified	unclassified	unclassified	unclassified	unclassified	8.51436e+08	0	4.25718e+08
Otu01744	Firmicutes	Clostridia	Clostridiales	Ruminococcaceae	unclassified	8.51436e+08	0	4.25718e+08
Otu01473	Firmicutes	Clostridia	Clostridiales	Ruminococcaceae	Intestinimonas	8.51436e+08	0	4.25718e+08
Otu01327	Firmicutes	Clostridia	Clostridiales	Ruminococcaceae	Papillibacter	8.51436e+08	0	4.25718e+08
Otu01514	unclassified	unclassified	unclassified	unclassified	unclassified	8.51436e+08	0	4.25718e+08
Otu01751	Proteobacteria	Betaproteobacteria	Neisseriales	Neisseriaceae	unclassified	8.51436e+08	0	4.25718e+08
Otu02374	Proteobacteria	Gammaproteobacteria	unclassified	unclassified	unclassified	6.81149e+08	0	3.40575e+08
Otu02521	unclassified	unclassified	unclassified	unclassified	unclassified	0	6.81149e+08	3.40575e+08
Otu01510	Proteobacteria	unclassified	unclassified	unclassified	unclassified	6.81149e+08	0	3.40575e+08
Otu01507	Proteobacteria	Gammaproteobacteria	Xanthomonadales	Xanthomonadaceae	Fulvimonas	6.81149e+08	0	3.40575e+08
Otu01947	unclassified	unclassified	unclassified	unclassified	unclassified	6.81149e+08	0	3.40575e+08
Otu01840	Proteobacteria	Betaproteobacteria	Rhodocyclales	Rhodocyclaceae	Azovibrio	6.81149e+08	0	3.40575e+08
Otu01332	Proteobacteria	Gammaproteobacteria	unclassified	unclassified	unclassified	5.10862e+08	1.70287e+08	3.40575e+08
Otu02607	Proteobacteria	Gammaproteobacteria	unclassified	unclassified	unclassified	0	6.81149e+08	3.40575e+08
Otu01319	Proteobacteria	Gammaproteobacteria	unclassified	unclassified	unclassified	3.40575e+08	3.40575e+08	3.40575e+08
Otu02013	Proteobacteria	Gammaproteobacteria	unclassified	unclassified	unclassified	6.81149e+08	0	3.40575e+08
Otu01271	Proteobacteria	Gammaproteobacteria	Enterobacteriales	Enterobacteriaceae	Pectobacterium	6.81149e+08	0	3.40575e+08
Otu01427	Proteobacteria	Gammaproteobacteria	Alteromonadales	Shewanellaceae	Shewanella	6.81149e+08	0	3.40575e+08
Otu01557	Proteobacteria	Gammaproteobacteria	unclassified	unclassified	unclassified	6.81149e+08	0	3.40575e+08
Otu01790	Proteobacteria	Gammaproteobacteria	unclassified	unclassified	unclassified	6.81149e+08	0	3.40575e+08
Otu01645	Proteobacteria	Deltaproteobacteria	Bdellovibrionales	Bacteriovoracaceae	Bacteriovorax	3.40575e+08	3.40575e+08	3.40575e+08
Otu01336	Proteobacteria	unclassified	unclassified	unclassified	unclassified	3.40575e+08	3.40575e+08	3.40575e+08
Otu05010	unclassified	unclassified	unclassified	unclassified	unclassified	0	6.81149e+08	3.40575e+08
Otu01646	Proteobacteria	Deltaproteobacteria	Desulfovibrionales	Desulfovibrionaceae	unclassified	6.81149e+08	0	3.40575e+08
Otu01979	unclassified	unclassified	unclassified	unclassified	unclassified	6.81149e+08	0	3.40575e+08
Otu01654	Lentisphaerae	unclassified	unclassified	unclassified	unclassified	6.81149e+08	0	3.40575e+08
Otu01746	Lentisphaerae	unclassified	unclassified	unclassified	unclassified	5.10862e+08	1.70287e+08	3.40575e+08
Otu02053	unclassified	unclassified	unclassified	unclassified	unclassified	0	6.81149e+08	3.40575e+08
Otu01413	Chloroflexi	Thermomicrobia	JG30-KF-CM45	unclassified	unclassified	1.70287e+08	5.10862e+08	3.40575e+08
Otu02120	Proteobacteria	Deltaproteobacteria	Myxococcales	Sandaracinaceae	Sandaracinus	0	6.81149e+08	3.40575e+08
Otu01621	Proteobacteria	unclassified	unclassified	unclassified	unclassified	0	6.81149e+08	3.40575e+08
Otu01988	Bacteroidetes	unclassified	unclassified	unclassified	unclassified	0	6.81149e+08	3.40575e+08
Otu03081	unclassified	unclassified	unclassified	unclassified	unclassified	0	6.81149e+08	3.40575e+08
Otu01695	Bacteroidetes	Bacteroidia	Bacteroidales	Rikenellaceae	Alistipes	3.40575e+08	3.40575e+08	3.40575e+08
Otu04058	unclassified	unclassified	unclassified	unclassified	unclassified	6.81149e+08	0	3.40575e+08
Otu04622	Bacteroidetes	Flavobacteriia	Flavobacteriales	Flavobacteriaceae	unclassified	0	6.81149e+08	3.40575e+08
Otu01848	Bacteroidetes	Flavobacteriia	Flavobacteriales	unclassified	unclassified	1.70287e+08	5.10862e+08	3.40575e+08
Otu02654	Bacteroidetes	Flavobacteriia	Flavobacteriales	Flavobacteriaceae	Cloacibacterium	6.81149e+08	0	3.40575e+08
Otu01592	unclassified	unclassified	unclassified	unclassified	unclassified	6.81149e+08	0	3.40575e+08
Otu01367	unclassified	unclassified	unclassified	unclassified	unclassified	6.81149e+08	0	3.40575e+08
Otu01819	Fusobacteria	Fusobacteriia	Fusobacteriales	Leptotrichiaceae	Leptotrichia	1.70287e+08	5.10862e+08	3.40575e+08
Otu01431	unclassified	unclassified	unclassified	unclassified	unclassified	6.81149e+08	0	3.40575e+08
Otu03337	unclassified	unclassified	unclassified	unclassified	unclassified	6.81149e+08	0	3.40575e+08
Otu01307	Firmicutes	Negativicutes	Selenomonadales	Veillonellaceae	unclassified	6.81149e+08	0	3.40575e+08
Otu01635	unclassified	unclassified	unclassified	unclassified	unclassified	6.81149e+08	0	3.40575e+08
Otu01850	Firmicutes	unclassified	unclassified	unclassified	unclassified	6.81149e+08	0	3.40575e+08
Otu02473	unclassified	unclassified	unclassified	unclassified	unclassified	6.81149e+08	0	3.40575e+08
Otu02307	unclassified	unclassified	unclassified	unclassified	unclassified	6.81149e+08	0	3.40575e+08
Otu02323	Firmicutes	Negativicutes	Selenomonadales	Veillonellaceae	unclassified	6.81149e+08	0	3.40575e+08
Otu02567	Firmicutes	Negativicutes	Selenomonadales	unclassified	unclassified	6.81149e+08	0	3.40575e+08
Otu04157	unclassified	unclassified	unclassified	unclassified	unclassified	6.81149e+08	0	3.40575e+08
Otu03387	Firmicutes	Negativicutes	Selenomonadales	unclassified	unclassified	0	6.81149e+08	3.40575e+08
Otu01753	Firmicutes	Clostridia	Clostridiales	Ruminococcaceae	Ruminococcus	6.81149e+08	0	3.40575e+08
Otu01346	Firmicutes	Clostridia	Clostridiales	Ruminococcaceae	Anaerotruncus	5.10862e+08	1.70287e+08	3.40575e+08
Otu01355	Firmicutes	Bacilli	Bacillales	Planococcaceae	Kurthia	6.81149e+08	0	3.40575e+08
Otu02630	Firmicutes	Clostridia	Clostridiales	unclassified	unclassified	6.81149e+08	0	3.40575e+08
Otu01422	Firmicutes	unclassified	unclassified	unclassified	unclassified	6.81149e+08	0	3.40575e+08
Otu01707	Firmicutes	Clostridia	Clostridiales	unclassified	unclassified	6.81149e+08	0	3.40575e+08
Otu03649	unclassified	unclassified	unclassified	unclassified	unclassified	6.81149e+08	0	3.40575e+08
Otu02559	Firmicutes	Bacilli	Lactobacillales	Streptococcaceae	Streptococcus	3.40575e+08	3.40575e+08	3.40575e+08
Otu05079	unclassified	unclassified	unclassified	unclassified	unclassified	6.81149e+08	0	3.40575e+08
Otu01953	Firmicutes	Bacilli	Lactobacillales	Streptococcaceae	Streptococcus	6.81149e+08	0	3.40575e+08
Otu02348	Firmicutes	Clostridia	Clostridiales	unclassified	unclassified	6.81149e+08	0	3.40575e+08
Otu01518	unclassified	unclassified	unclassified	unclassified	unclassified	6.81149e+08	0	3.40575e+08
Otu01234	Firmicutes	unclassified	unclassified	unclassified	unclassified	6.81149e+08	0	3.40575e+08
Otu01894	Firmicutes	unclassified	unclassified	unclassified	unclassified	6.81149e+08	0	3.40575e+08
Otu01185	unclassified	unclassified	unclassified	unclassified	unclassified	6.81149e+08	0	3.40575e+08
Otu02480	Firmicutes	Bacilli	Bacillales	unclassified	unclassified	6.81149e+08	0	3.40575e+08
Otu01652	Firmicutes	Clostridia	Clostridiales	unclassified	unclassified	6.81149e+08	0	3.40575e+08
Otu03242	Firmicutes	unclassified	unclassified	unclassified	unclassified	6.81149e+08	0	3.40575e+08
Otu01532	Firmicutes	Bacilli	unclassified	unclassified	unclassified	6.81149e+08	0	3.40575e+08
Otu01923	Firmicutes	unclassified	unclassified	unclassified	unclassified	6.81149e+08	0	3.40575e+08
Otu01261	Firmicutes	unclassified	unclassified	unclassified	unclassified	6.81149e+08	0	3.40575e+08
Otu01933	unclassified	unclassified	unclassified	unclassified	unclassified	6.81149e+08	0	3.40575e+08
Otu05070	Proteobacteria	Alphaproteobacteria	Rhodospirillales	Acetobacteraceae	unclassified	6.81149e+08	0	3.40575e+08
Otu01187	Proteobacteria	Alphaproteobacteria	Rhizobiales	Brucellaceae	Pseudochrobactrum	5.10862e+08	1.70287e+08	3.40575e+08
Otu01733	Firmicutes	Clostridia	Clostridiales	Ruminococcaceae	Faecalibacterium	6.81149e+08	0	3.40575e+08
Otu04452	Firmicutes	Clostridia	Clostridiales	Ruminococcaceae	Faecalibacterium	6.81149e+08	0	3.40575e+08
Otu02436	Firmicutes	unclassified	unclassified	unclassified	unclassified	6.81149e+08	0	3.40575e+08
Otu04461	unclassified	unclassified	unclassified	unclassified	unclassified	0	6.81149e+08	3.40575e+08
Otu01254	Firmicutes	Clostridia	Clostridiales	Lachnospiraceae	Incertae_Sedis	6.81149e+08	0	3.40575e+08
Otu01803	Firmicutes	unclassified	unclassified	unclassified	unclassified	6.81149e+08	0	3.40575e+08
Otu01490	Firmicutes	Clostridia	Clostridiales	Lachnospiraceae	unclassified	6.81149e+08	0	3.40575e+08
Otu01625	Firmicutes	Clostridia	Clostridiales	Lachnospiraceae	unclassified	6.81149e+08	0	3.40575e+08
Otu01710	Firmicutes	Clostridia	Clostridiales	Lachnospiraceae	Incertae_Sedis	6.81149e+08	0	3.40575e+08
Otu05075	Firmicutes	Clostridia	Clostridiales	unclassified	unclassified	6.81149e+08	0	3.40575e+08
Otu01169	Firmicutes	Clostridia	Clostridiales	Lachnospiraceae	unclassified	6.81149e+08	0	3.40575e+08
Otu01581	Firmicutes	Clostridia	Clostridiales	Lachnospiraceae	Coprococcus	6.81149e+08	0	3.40575e+08
Otu02042	Firmicutes	Clostridia	Clostridiales	Lachnospiraceae	unclassified	6.81149e+08	0	3.40575e+08
Otu01618	Firmicutes	Clostridia	Clostridiales	unclassified	unclassified	6.81149e+08	0	3.40575e+08
Otu04488	unclassified	unclassified	unclassified	unclassified	unclassified	6.81149e+08	0	3.40575e+08
Otu01866	Firmicutes	Clostridia	Clostridiales	Lachnospiraceae	unclassified	6.81149e+08	0	3.40575e+08
Otu01217	Firmicutes	unclassified	unclassified	unclassified	unclassified	5.10862e+08	1.70287e+08	3.40575e+08
Otu02301	Firmicutes	Clostridia	Clostridiales	Lachnospiraceae	Dorea	6.81149e+08	0	3.40575e+08
Otu01269	Firmicutes	Clostridia	Clostridiales	Peptostreptococcaceae	Incertae_Sedis	1.70287e+08	5.10862e+08	3.40575e+08
Otu01718	Firmicutes	Clostridia	Clostridiales	Defluviitaleaceae	Incertae_Sedis	6.81149e+08	0	3.40575e+08
Otu02112	Firmicutes	Clostridia	Clostridiales	Lachnospiraceae	unclassified	6.81149e+08	0	3.40575e+08
Otu01839	Bacteroidetes	Bacteroidia	Bacteroidales	Porphyromonadaceae	unclassified	5.10862e+08	1.70287e+08	3.40575e+08
Otu02636	unclassified	unclassified	unclassified	unclassified	unclassified	6.81149e+08	0	3.40575e+08
Otu01879	Proteobacteria	Alphaproteobacteria	Caulobacterales	Caulobacteraceae	unclassified	0	6.81149e+08	3.40575e+08
Otu01449	Proteobacteria	unclassified	unclassified	unclassified	unclassified	0	6.81149e+08	3.40575e+08
Otu03150	Proteobacteria	Alphaproteobacteria	Sphingomonadales	Sphingomonadaceae	Novosphingobium	0	6.81149e+08	3.40575e+08
Otu05040	unclassified	unclassified	unclassified	unclassified	unclassified	0	6.81149e+08	3.40575e+08
Otu01628	unclassified	unclassified	unclassified	unclassified	unclassified	0	6.81149e+08	3.40575e+08
Otu01632	Proteobacteria	Alphaproteobacteria	Rhizobiales	Hyphomicrobiaceae	Devosia	3.40575e+08	3.40575e+08	3.40575e+08
Otu03609	Proteobacteria	Alphaproteobacteria	Rhizobiales	Bradyrhizobiaceae	unclassified	6.81149e+08	0	3.40575e+08
Otu02036	Proteobacteria	Alphaproteobacteria	Rhodobacterales	Rhodobacteraceae	unclassified	6.81149e+08	0	3.40575e+08
Otu01447	Actinobacteria	Actinobacteria	unclassified	unclassified	unclassified	6.81149e+08	0	3.40575e+08
Otu01435	Firmicutes	Clostridia	Clostridiales	Ruminococcaceae	unclassified	6.81149e+08	0	3.40575e+08
Otu01897	unclassified	unclassified	unclassified	unclassified	unclassified	6.81149e+08	0	3.40575e+08
Otu01653	Proteobacteria	Alphaproteobacteria	DB1-14	unclassified	unclassified	5.10862e+08	1.70287e+08	3.40575e+08
Otu01945	Proteobacteria	Alphaproteobacteria	Rhodobacterales	Rhodobacteraceae	Amaricoccus	5.10862e+08	1.70287e+08	3.40575e+08
Otu01249	Actinobacteria	Actinobacteria	Corynebacteriales	Nocardiaceae	Gordonia	3.40575e+08	3.40575e+08	3.40575e+08
Otu01728	Actinobacteria	Actinobacteria	unclassified	unclassified	unclassified	6.81149e+08	0	3.40575e+08
Otu01793	Actinobacteria	Actinobacteria	Pseudonocardiales	Pseudonocardiaceae	Pseudonocardia	6.81149e+08	0	3.40575e+08
Otu01709	Actinobacteria	Actinobacteria	Corynebacteriales	Tsukamurellaceae	Tsukamurella	6.81149e+08	0	3.40575e+08
Otu02417	Actinobacteria	Actinobacteria	Corynebacteriales	Corynebacteriaceae	Corynebacterium	1.70287e+08	5.10862e+08	3.40575e+08
Otu01735	unclassified	unclassified	unclassified	unclassified	unclassified	0	6.81149e+08	3.40575e+08
Otu02098	unclassified	unclassified	unclassified	unclassified	unclassified	0	6.81149e+08	3.40575e+08
Otu01663	Chlorobi	Ignavibacteria	Ignavibacteriales	IheB3-7	unclassified	6.81149e+08	0	3.40575e+08
Otu03351	unclassified	unclassified	unclassified	unclassified	unclassified	6.81149e+08	0	3.40575e+08
Otu01843	Gemmatimonadetes	Gemmatimonadetes	Gemmatimonadales	Gemmatimonadaceae	Gemmatimonas	0	6.81149e+08	3.40575e+08
Otu03498	Actinobacteria	Thermoleophilia	Solirubrobacterales	Patulibacteraceae	Patulibacter	0	6.81149e+08	3.40575e+08
Otu01855	unclassified	unclassified	unclassified	unclassified	unclassified	3.40575e+08	3.40575e+08	3.40575e+08
Otu01800	unclassified	unclassified	unclassified	unclassified	unclassified	1.70287e+08	5.10862e+08	3.40575e+08
Otu01799	unclassified	unclassified	unclassified	unclassified	unclassified	6.81149e+08	0	3.40575e+08
Otu02311	unclassified	unclassified	unclassified	unclassified	unclassified	6.81149e+08	0	3.40575e+08
Otu01898	Actinobacteria	Actinobacteria	Micrococcales	Micrococcaceae	Rothia	6.81149e+08	0	3.40575e+08
Otu01430	Actinobacteria	Actinobacteria	Micrococcales	Micrococcaceae	Rothia	6.81149e+08	0	3.40575e+08
Otu01779	unclassified	unclassified	unclassified	unclassified	unclassified	0	6.81149e+08	3.40575e+08
Otu01598	unclassified	unclassified	unclassified	unclassified	unclassified	1.70287e+08	5.10862e+08	3.40575e+08
Otu01472	Bacteroidetes	Bacteroidia	Bacteroidales	Bacteroidaceae	Bacteroides	5.10862e+08	1.70287e+08	3.40575e+08
Otu01918	Bacteroidetes	Bacteroidia	Bacteroidales	Bacteroidaceae	Bacteroides	6.81149e+08	0	3.40575e+08
Otu01980	Bacteroidetes	Bacteroidia	Bacteroidales	Bacteroidaceae	Bacteroides	6.81149e+08	0	3.40575e+08
Otu04738	Bacteroidetes	unclassified	unclassified	unclassified	unclassified	6.81149e+08	0	3.40575e+08
Otu01516	Bacteroidetes	unclassified	unclassified	unclassified	unclassified	0	6.81149e+08	3.40575e+08
Otu01484	Bacteroidetes	Bacteroidia	Bacteroidales	Porphyromonadaceae	Paludibacter	1.70287e+08	5.10862e+08	3.40575e+08
Otu02450	Bacteroidetes	Bacteroidia	Bacteroidales	Bacteroidaceae	Bacteroides	6.81149e+08	0	3.40575e+08
Otu02555	Bacteroidetes	Bacteroidia	Bacteroidales	Bacteroidaceae	Bacteroides	0	6.81149e+08	3.40575e+08
Otu01713	Bacteroidetes	Bacteroidia	Bacteroidales	unclassified	unclassified	6.81149e+08	0	3.40575e+08
Otu01543	Bacteroidetes	unclassified	unclassified	unclassified	unclassified	6.81149e+08	0	3.40575e+08
Otu01486	Bacteroidetes	Bacteroidia	Bacteroidales	S24-7	unclassified	6.81149e+08	0	3.40575e+08
Otu02070	Bacteroidetes	Sphingobacteriia	Sphingobacteriales	WCHB1-69	unclassified	0	6.81149e+08	3.40575e+08
Otu03664	Actinobacteria	Actinobacteria	Micrococcales	Micrococcaceae	unclassified	6.81149e+08	0	3.40575e+08
Otu01520	Actinobacteria	Actinobacteria	Actinomycetales	Actinomycetaceae	Actinomyces	6.81149e+08	0	3.40575e+08
Otu01741	unclassified	unclassified	unclassified	unclassified	unclassified	6.81149e+08	0	3.40575e+08
Otu02140	Actinobacteria	Actinobacteria	Micrococcales	unclassified	unclassified	0	6.81149e+08	3.40575e+08
Otu01650	Actinobacteria	Actinobacteria	RL185-aaj71c12	unclassified	unclassified	6.81149e+08	0	3.40575e+08
Otu01499	Actinobacteria	Actinobacteria	unclassified	unclassified	unclassified	5.10862e+08	1.70287e+08	3.40575e+08
Otu01716	unclassified	unclassified	unclassified	unclassified	unclassified	6.81149e+08	0	3.40575e+08
Otu04476	Actinobacteria	Acidimicrobiia	Acidimicrobiales	Acidimicrobiales_Incertae_Sedis	Candidatus_Microthrix	0	6.81149e+08	3.40575e+08
Otu01634	Actinobacteria	Acidimicrobiia	Acidimicrobiales	unclassified	unclassified	6.81149e+08	0	3.40575e+08
Otu01599	Actinobacteria	Acidimicrobiia	Acidimicrobiales	Sva0996_marine_group	unclassified	6.81149e+08	0	3.40575e+08
Otu04448	unclassified	unclassified	unclassified	unclassified	unclassified	6.81149e+08	0	3.40575e+08
Otu02060	Proteobacteria	unclassified	unclassified	unclassified	unclassified	0	6.81149e+08	3.40575e+08
Otu01813	Firmicutes	Bacilli	Lactobacillales	Lactobacillaceae	Lactobacillus	6.81149e+08	0	3.40575e+08
Otu01914	Firmicutes	Negativicutes	Selenomonadales	Veillonellaceae	Allisonella	6.81149e+08	0	3.40575e+08
Otu01795	Firmicutes	unclassified	unclassified	unclassified	unclassified	6.81149e+08	0	3.40575e+08
Otu01687	Firmicutes	Clostridia	Clostridiales	unclassified	unclassified	6.81149e+08	0	3.40575e+08
Otu01423	Firmicutes	Clostridia	Clostridiales	Lachnospiraceae	Coprococcus	6.81149e+08	0	3.40575e+08
Otu01865	Firmicutes	Clostridia	Clostridiales	unclassified	unclassified	6.81149e+08	0	3.40575e+08
Otu01375	Firmicutes	Clostridia	Clostridiales	unclassified	unclassified	6.81149e+08	0	3.40575e+08
Otu01816	Firmicutes	Clostridia	Clostridiales	Lachnospiraceae	Lachnoanaerobaculum	6.81149e+08	0	3.40575e+08
Otu02463	unclassified	unclassified	unclassified	unclassified	unclassified	6.81149e+08	0	3.40575e+08
Otu02317	Firmicutes	Clostridia	Clostridiales	Ruminococcaceae	unclassified	6.81149e+08	0	3.40575e+08
Otu02185	Firmicutes	unclassified	unclassified	unclassified	unclassified	6.81149e+08	0	3.40575e+08
Otu02046	Firmicutes	unclassified	unclassified	unclassified	unclassified	6.81149e+08	0	3.40575e+08
Otu01647	Firmicutes	unclassified	unclassified	unclassified	unclassified	6.81149e+08	0	3.40575e+08
Otu02334	unclassified	unclassified	unclassified	unclassified	unclassified	6.81149e+08	0	3.40575e+08
Otu02040	unclassified	unclassified	unclassified	unclassified	unclassified	6.81149e+08	0	3.40575e+08
Otu01660	Firmicutes	Clostridia	Clostridiales	Christensenellaceae	unclassified	5.10862e+08	1.70287e+08	3.40575e+08
Otu01794	Proteobacteria	unclassified	unclassified	unclassified	unclassified	6.81149e+08	0	3.40575e+08
Otu03384	Proteobacteria	Betaproteobacteria	unclassified	unclassified	unclassified	6.81149e+08	0	3.40575e+08
Otu01338	Actinobacteria	Actinobacteria	unclassified	unclassified	unclassified	6.81149e+08	0	3.40575e+08
Otu02281	Actinobacteria	Actinobacteria	Propionibacteriales	Nocardioidaceae	Marmoricola	0	6.81149e+08	3.40575e+08
Otu04062	Proteobacteria	Alphaproteobacteria	Rhizobiales	Methylobacteriaceae	Meganema	6.81149e+08	0	3.40575e+08
Otu01376	Proteobacteria	Alphaproteobacteria	Rhizobiales	Hyphomicrobiaceae	Blastochloris	6.81149e+08	0	3.40575e+08
Otu01665	Proteobacteria	Alphaproteobacteria	Rhizobiales	Hyphomicrobiaceae	Hyphomicrobium	6.81149e+08	0	3.40575e+08
Otu01892	Acidobacteria	Acidobacteria	Subgroup_4	Unknown_Family	Blastocatella	5.10862e+08	1.70287e+08	3.40575e+08
Otu02174	Bacteroidetes	unclassified	unclassified	unclassified	unclassified	0	6.81149e+08	3.40575e+08
Otu01715	Bacteroidetes	Bacteroidia	Bacteroidales	Porphyromonadaceae	Parabacteroides	6.81149e+08	0	3.40575e+08
Otu04790	Bacteroidetes	Sphingobacteriia	Sphingobacteriales	Chitinophagaceae	unclassified	0	6.81149e+08	3.40575e+08
Otu02161	unclassified	unclassified	unclassified	unclassified	unclassified	0	6.81149e+08	3.40575e+08
Otu02264	unclassified	unclassified	unclassified	unclassified	unclassified	0	6.81149e+08	3.40575e+08
Otu02272	Chloroflexi	KD4-96	unclassified	unclassified	unclassified	0	6.81149e+08	3.40575e+08
Otu01886	Proteobacteria	Alphaproteobacteria	Rhodospirillales	Acetobacteraceae	unclassified	6.81149e+08	0	3.40575e+08
Otu02610	Proteobacteria	Alphaproteobacteria	Rhodospirillales	Acetobacteraceae	Acetobacter	6.81149e+08	0	3.40575e+08
Otu01682	Proteobacteria	Alphaproteobacteria	Rhodospirillales	Acetobacteraceae	unclassified	6.81149e+08	0	3.40575e+08
Otu01468	Proteobacteria	Betaproteobacteria	unclassified	unclassified	unclassified	5.10862e+08	1.70287e+08	3.40575e+08
Otu01415	Proteobacteria	Betaproteobacteria	unclassified	unclassified	unclassified	6.81149e+08	0	3.40575e+08
Otu02327	Proteobacteria	Betaproteobacteria	unclassified	unclassified	unclassified	6.81149e+08	0	3.40575e+08
Otu01356	Proteobacteria	Betaproteobacteria	Burkholderiales	unclassified	unclassified	6.81149e+08	0	3.40575e+08
Otu01470	Proteobacteria	unclassified	unclassified	unclassified	unclassified	5.10862e+08	1.70287e+08	3.40575e+08
Otu02014	Proteobacteria	Betaproteobacteria	unclassified	unclassified	unclassified	3.40575e+08	3.40575e+08	3.40575e+08
Otu02602	Proteobacteria	Betaproteobacteria	Burkholderiales	Comamonadaceae	unclassified	0	6.81149e+08	3.40575e+08
Otu01277	Proteobacteria	Betaproteobacteria	Burkholderiales	Comamonadaceae	unclassified	6.81149e+08	0	3.40575e+08
Otu01407	Proteobacteria	Betaproteobacteria	Burkholderiales	Comamonadaceae	unclassified	5.10862e+08	1.70287e+08	3.40575e+08
Otu02012	Proteobacteria	unclassified	unclassified	unclassified	unclassified	6.81149e+08	0	3.40575e+08
Otu01506	Proteobacteria	Betaproteobacteria	Burkholderiales	Burkholderiaceae	Lautropia	0	6.81149e+08	3.40575e+08
Otu03655	Proteobacteria	Betaproteobacteria	unclassified	unclassified	unclassified	6.81149e+08	0	3.40575e+08
Otu04155	Proteobacteria	unclassified	unclassified	unclassified	unclassified	6.81149e+08	0	3.40575e+08
Otu02357	Proteobacteria	Betaproteobacteria	unclassified	unclassified	unclassified	6.81149e+08	0	3.40575e+08
Otu01726	Elusimicrobia	Elusimicrobia	Lineage_I_(Endomicrobia)	unclassified	unclassified	1.70287e+08	5.10862e+08	3.40575e+08
Otu04129	Proteobacteria	Gammaproteobacteria	unclassified	unclassified	unclassified	6.81149e+08	0	3.40575e+08
Otu03604	Proteobacteria	Gammaproteobacteria	Aeromonadales	Aeromonadaceae	Tolumonas	0	6.81149e+08	3.40575e+08
Otu01684	Proteobacteria	Gammaproteobacteria	unclassified	unclassified	unclassified	0	6.81149e+08	3.40575e+08
Otu01381	Proteobacteria	Gammaproteobacteria	Pseudomonadales	Moraxellaceae	unclassified	6.81149e+08	0	3.40575e+08
Otu01903	Proteobacteria	Gammaproteobacteria	unclassified	unclassified	unclassified	6.81149e+08	0	3.40575e+08
Otu01734	Proteobacteria	unclassified	unclassified	unclassified	unclassified	5.10862e+08	1.70287e+08	3.40575e+08
Otu01853	Proteobacteria	Gammaproteobacteria	Legionellales	Legionellaceae	Legionella	6.81149e+08	0	3.40575e+08
Otu01661	Proteobacteria	unclassified	unclassified	unclassified	unclassified	0	6.81149e+08	3.40575e+08
Otu01546	Proteobacteria	Gammaproteobacteria	Pseudomonadales	Moraxellaceae	Acinetobacter	6.81149e+08	0	3.40575e+08
Otu01702	Proteobacteria	Gammaproteobacteria	Pseudomonadales	Moraxellaceae	Acinetobacter	6.81149e+08	0	3.40575e+08
Otu02391	Proteobacteria	unclassified	unclassified	unclassified	unclassified	0	6.81149e+08	3.40575e+08
Otu01554	Proteobacteria	unclassified	unclassified	unclassified	unclassified	5.10862e+08	1.70287e+08	3.40575e+08
Otu02231	Proteobacteria	unclassified	unclassified	unclassified	unclassified	6.81149e+08	0	3.40575e+08
Otu01482	Proteobacteria	Gammaproteobacteria	unclassified	unclassified	unclassified	0	6.81149e+08	3.40575e+08
Otu02023	Proteobacteria	Gammaproteobacteria	unclassified	unclassified	unclassified	6.81149e+08	0	3.40575e+08
Otu01873	Proteobacteria	Betaproteobacteria	unclassified	unclassified	unclassified	0	6.81149e+08	3.40575e+08
Otu01908	Proteobacteria	Gammaproteobacteria	unclassified	unclassified	unclassified	5.10862e+08	1.70287e+08	3.40575e+08
Otu01329	Proteobacteria	Gammaproteobacteria	Pseudomonadales	Moraxellaceae	Acinetobacter	6.81149e+08	0	3.40575e+08
Otu01851	Proteobacteria	Gammaproteobacteria	Pseudomonadales	unclassified	unclassified	6.81149e+08	0	3.40575e+08
Otu01533	Proteobacteria	unclassified	unclassified	unclassified	unclassified	6.81149e+08	0	3.40575e+08
Otu02044	Proteobacteria	Gammaproteobacteria	unclassified	unclassified	unclassified	6.81149e+08	0	3.40575e+08
Otu01612	Proteobacteria	unclassified	unclassified	unclassified	unclassified	6.81149e+08	0	3.40575e+08
Otu01765	Proteobacteria	Gammaproteobacteria	unclassified	unclassified	unclassified	6.81149e+08	0	3.40575e+08
Otu01331	Proteobacteria	Gammaproteobacteria	Enterobacteriales	Enterobacteriaceae	unclassified	6.81149e+08	0	3.40575e+08
Otu02970	unclassified	unclassified	unclassified	unclassified	unclassified	6.81149e+08	0	3.40575e+08
Otu02191	Firmicutes	Clostridia	Clostridiales	Ruminococcaceae	Papillibacter	6.81149e+08	0	3.40575e+08
Otu01694	Firmicutes	Clostridia	Clostridiales	Ruminococcaceae	unclassified	6.81149e+08	0	3.40575e+08
Otu01419	Proteobacteria	Gammaproteobacteria	Enterobacteriales	Enterobacteriaceae	unclassified	6.81149e+08	0	3.40575e+08
Otu01268	Proteobacteria	unclassified	unclassified	unclassified	unclassified	6.81149e+08	0	3.40575e+08
Otu05101	Proteobacteria	Betaproteobacteria	Neisseriales	Neisseriaceae	unclassified	6.81149e+08	0	3.40575e+08
Otu01465	Proteobacteria	Betaproteobacteria	Neisseriales	Neisseriaceae	unclassified	6.81149e+08	0	3.40575e+08
Otu04699	Proteobacteria	Betaproteobacteria	Neisseriales	Neisseriaceae	unclassified	6.81149e+08	0	3.40575e+08
Otu02064	Proteobacteria	Betaproteobacteria	Neisseriales	Neisseriaceae	unclassified	6.81149e+08	0	3.40575e+08
Otu01767	Proteobacteria	Betaproteobacteria	Neisseriales	Neisseriaceae	unclassified	6.81149e+08	0	3.40575e+08
Otu01434	Proteobacteria	Betaproteobacteria	Neisseriales	Neisseriaceae	unclassified	6.81149e+08	0	3.40575e+08
Otu02340	unclassified	unclassified	unclassified	unclassified	unclassified	5.10862e+08	0	2.55431e+08
Otu01624	Proteobacteria	Gammaproteobacteria	Enterobacteriales	Enterobacteriaceae	Proteus	5.10862e+08	0	2.55431e+08
Otu01862	Proteobacteria	Gammaproteobacteria	unclassified	unclassified	unclassified	0	5.10862e+08	2.55431e+08
Otu01455	Proteobacteria	Gammaproteobacteria	unclassified	unclassified	unclassified	0	5.10862e+08	2.55431e+08
Otu02080	Proteobacteria	Gammaproteobacteria	unclassified	unclassified	unclassified	0	5.10862e+08	2.55431e+08
Otu03780	Proteobacteria	Gammaproteobacteria	Pasteurellales	Pasteurellaceae	unclassified	0	5.10862e+08	2.55431e+08
Otu04391	Proteobacteria	unclassified	unclassified	unclassified	unclassified	0	5.10862e+08	2.55431e+08
Otu04565	unclassified	unclassified	unclassified	unclassified	unclassified	0	5.10862e+08	2.55431e+08
Otu02643	unclassified	unclassified	unclassified	unclassified	unclassified	5.10862e+08	0	2.55431e+08
Otu04942	Proteobacteria	unclassified	unclassified	unclassified	unclassified	0	5.10862e+08	2.55431e+08
Otu02129	Proteobacteria	unclassified	unclassified	unclassified	unclassified	5.10862e+08	0	2.55431e+08
Otu03469	Proteobacteria	Gammaproteobacteria	unclassified	unclassified	unclassified	5.10862e+08	0	2.55431e+08
Otu02240	unclassified	unclassified	unclassified	unclassified	unclassified	5.10862e+08	0	2.55431e+08
Otu04673	Proteobacteria	unclassified	unclassified	unclassified	unclassified	5.10862e+08	0	2.55431e+08
Otu02299	Proteobacteria	Gammaproteobacteria	unclassified	unclassified	unclassified	5.10862e+08	0	2.55431e+08
Otu03396	Proteobacteria	unclassified	unclassified	unclassified	unclassified	5.10862e+08	0	2.55431e+08
Otu01574	Proteobacteria	Gammaproteobacteria	unclassified	unclassified	unclassified	0	5.10862e+08	2.55431e+08
Otu02047	Proteobacteria	unclassified	unclassified	unclassified	unclassified	5.10862e+08	0	2.55431e+08
Otu02503	Proteobacteria	unclassified	unclassified	unclassified	unclassified	0	5.10862e+08	2.55431e+08
Otu01995	Firmicutes	Clostridia	Clostridiales	unclassified	unclassified	5.10862e+08	0	2.55431e+08
Otu03762	unclassified	unclassified	unclassified	unclassified	unclassified	5.10862e+08	0	2.55431e+08
Otu02153	Proteobacteria	Gammaproteobacteria	NKB5	unclassified	unclassified	5.10862e+08	0	2.55431e+08
Otu01789	Proteobacteria	Gammaproteobacteria	Enterobacteriales	Enterobacteriaceae	unclassified	5.10862e+08	0	2.55431e+08
Otu03828	Proteobacteria	Gammaproteobacteria	unclassified	unclassified	unclassified	5.10862e+08	0	2.55431e+08
Otu02911	Fusobacteria	Fusobacteriia	Fusobacteriales	Leptotrichiaceae	Sebaldella	5.10862e+08	0	2.55431e+08
Otu02019	Cyanobacteria	Cyanobacteria	SubsectionIII	FamilyI	Limnothrix	0	5.10862e+08	2.55431e+08
Otu01636	Candidate_division_TM7	unclassified	unclassified	unclassified	unclassified	5.10862e+08	0	2.55431e+08
Otu01547	Candidate_division_TM7	unclassified	unclassified	unclassified	unclassified	0	5.10862e+08	2.55431e+08
Otu02650	Proteobacteria	Deltaproteobacteria	unclassified	unclassified	unclassified	5.10862e+08	0	2.55431e+08
Otu04785	Proteobacteria	Deltaproteobacteria	Desulfovibrionales	Desulfovibrionaceae	unclassified	5.10862e+08	0	2.55431e+08
Otu04793	unclassified	unclassified	unclassified	unclassified	unclassified	5.10862e+08	0	2.55431e+08
Otu01725	Proteobacteria	Deltaproteobacteria	Desulfovibrionales	Desulfovibrionaceae	Desulfovibrio	0	5.10862e+08	2.55431e+08
Otu02413	Actinobacteria	Thermoleophilia	Solirubrobacterales	TM146	unclassified	5.10862e+08	0	2.55431e+08
Otu02367	unclassified	unclassified	unclassified	unclassified	unclassified	5.10862e+08	0	2.55431e+08
Otu02469	unclassified	unclassified	unclassified	unclassified	unclassified	0	5.10862e+08	2.55431e+08
Otu02927	unclassified	unclassified	unclassified	unclassified	unclassified	5.10862e+08	0	2.55431e+08
Otu02224	Lentisphaerae	RFP12_gut_group	unclassified	unclassified	unclassified	0	5.10862e+08	2.55431e+08
Otu04109	Lentisphaerae	unclassified	unclassified	unclassified	unclassified	0	5.10862e+08	2.55431e+08
Otu02008	Lentisphaerae	unclassified	unclassified	unclassified	unclassified	3.40575e+08	1.70287e+08	2.55431e+08
Otu01493	unclassified	unclassified	unclassified	unclassified	unclassified	0	5.10862e+08	2.55431e+08
Otu02158	Lentisphaerae	RFP12_gut_group	unclassified	unclassified	unclassified	1.70287e+08	3.40575e+08	2.55431e+08
Otu04295	unclassified	unclassified	unclassified	unclassified	unclassified	0	5.10862e+08	2.55431e+08
Otu03785	Actinobacteria	unclassified	unclassified	unclassified	unclassified	5.10862e+08	0	2.55431e+08
Otu01364	unclassified	unclassified	unclassified	unclassified	unclassified	0	5.10862e+08	2.55431e+08
Otu01688	Proteobacteria	Deltaproteobacteria	Myxococcales	Polyangiaceae	unclassified	0	5.10862e+08	2.55431e+08
Otu02254	unclassified	unclassified	unclassified	unclassified	unclassified	0	5.10862e+08	2.55431e+08
Otu02634	unclassified	unclassified	unclassified	unclassified	unclassified	0	5.10862e+08	2.55431e+08
Otu04869	unclassified	unclassified	unclassified	unclassified	unclassified	0	5.10862e+08	2.55431e+08
Otu01970	unclassified	unclassified	unclassified	unclassified	unclassified	0	5.10862e+08	2.55431e+08
Otu02050	unclassified	unclassified	unclassified	unclassified	unclassified	0	5.10862e+08	2.55431e+08
Otu03120	unclassified	unclassified	unclassified	unclassified	unclassified	0	5.10862e+08	2.55431e+08
Otu02925	unclassified	unclassified	unclassified	unclassified	unclassified	0	5.10862e+08	2.55431e+08
Otu02902	Bacteroidetes	Sphingobacteriia	Sphingobacteriales	unclassified	unclassified	0	5.10862e+08	2.55431e+08
Otu02619	unclassified	unclassified	unclassified	unclassified	unclassified	0	5.10862e+08	2.55431e+08
Otu03353	Bacteroidetes	unclassified	unclassified	unclassified	unclassified	0	5.10862e+08	2.55431e+08
Otu02701	unclassified	unclassified	unclassified	unclassified	unclassified	0	5.10862e+08	2.55431e+08
Otu02804	unclassified	unclassified	unclassified	unclassified	unclassified	0	5.10862e+08	2.55431e+08
Otu01708	Bacteroidetes	Flavobacteriia	Flavobacteriales	Flavobacteriaceae	unclassified	0	5.10862e+08	2.55431e+08
Otu02647	Bacteroidetes	Flavobacteriia	Flavobacteriales	Flavobacteriaceae	Chryseobacterium	3.40575e+08	1.70287e+08	2.55431e+08
Otu05031	Bacteroidetes	Flavobacteriia	Flavobacteriales	Flavobacteriaceae	Cloacibacterium	5.10862e+08	0	2.55431e+08
Otu03618	Bacteroidetes	Flavobacteriia	Flavobacteriales	Flavobacteriaceae	Cloacibacterium	5.10862e+08	0	2.55431e+08
Otu05171	Bacteroidetes	Flavobacteriia	Flavobacteriales	Flavobacteriaceae	unclassified	5.10862e+08	0	2.55431e+08
Otu01255	Bacteroidetes	Flavobacteriia	Flavobacteriales	Flavobacteriaceae	unclassified	3.40575e+08	1.70287e+08	2.55431e+08
Otu01822	Bacteroidetes	unclassified	unclassified	unclassified	unclassified	1.70287e+08	3.40575e+08	2.55431e+08
Otu05023	unclassified	unclassified	unclassified	unclassified	unclassified	5.10862e+08	0	2.55431e+08
Otu04234	unclassified	unclassified	unclassified	unclassified	unclassified	5.10862e+08	0	2.55431e+08
Otu01833	unclassified	unclassified	unclassified	unclassified	unclassified	3.40575e+08	1.70287e+08	2.55431e+08
Otu05211	Firmicutes	Negativicutes	Selenomonadales	Acidaminococcaceae	unclassified	5.10862e+08	0	2.55431e+08
Otu02162	Firmicutes	Negativicutes	Selenomonadales	Acidaminococcaceae	Phascolarctobacterium	5.10862e+08	0	2.55431e+08
Otu01571	Firmicutes	Negativicutes	Selenomonadales	Veillonellaceae	unclassified	5.10862e+08	0	2.55431e+08
Otu01209	Firmicutes	Negativicutes	Selenomonadales	Veillonellaceae	Pectinatus	5.10862e+08	0	2.55431e+08
Otu01585	unclassified	unclassified	unclassified	unclassified	unclassified	5.10862e+08	0	2.55431e+08
Otu02483	Firmicutes	Negativicutes	Selenomonadales	Acidaminococcaceae	Succiniclasticum	5.10862e+08	0	2.55431e+08
Otu03310	Firmicutes	unclassified	unclassified	unclassified	unclassified	5.10862e+08	0	2.55431e+08
Otu01523	unclassified	unclassified	unclassified	unclassified	unclassified	5.10862e+08	0	2.55431e+08
Otu01186	Firmicutes	Negativicutes	Selenomonadales	Veillonellaceae	Zymophilus	5.10862e+08	0	2.55431e+08
Otu01062	Firmicutes	Negativicutes	Selenomonadales	Veillonellaceae	Sporomusa	5.10862e+08	0	2.55431e+08
Otu02431	Firmicutes	unclassified	unclassified	unclassified	unclassified	5.10862e+08	0	2.55431e+08
Otu02034	unclassified	unclassified	unclassified	unclassified	unclassified	5.10862e+08	0	2.55431e+08
Otu04322	Firmicutes	Negativicutes	Selenomonadales	unclassified	unclassified	5.10862e+08	0	2.55431e+08
Otu01588	unclassified	unclassified	unclassified	unclassified	unclassified	0	5.10862e+08	2.55431e+08
Otu04079	unclassified	unclassified	unclassified	unclassified	unclassified	5.10862e+08	0	2.55431e+08
Otu01960	Actinobacteria	Actinobacteria	Propionibacteriales	Nocardioidaceae	Marmoricola	0	5.10862e+08	2.55431e+08
Otu05059	unclassified	unclassified	unclassified	unclassified	unclassified	0	5.10862e+08	2.55431e+08
Otu01110	Actinobacteria	Actinobacteria	Micrococcales	Microbacteriaceae	Leucobacter	5.10862e+08	0	2.55431e+08
Otu02074	Actinobacteria	Thermoleophilia	Gaiellales	Gaiellaceae	Gaiella	5.10862e+08	0	2.55431e+08
Otu01787	Firmicutes	unclassified	unclassified	unclassified	unclassified	5.10862e+08	0	2.55431e+08
Otu02705	unclassified	unclassified	unclassified	unclassified	unclassified	0	5.10862e+08	2.55431e+08
Otu01678	Firmicutes	unclassified	unclassified	unclassified	unclassified	5.10862e+08	0	2.55431e+08
Otu02533	Firmicutes	unclassified	unclassified	unclassified	unclassified	5.10862e+08	0	2.55431e+08
Otu01891	Firmicutes	Clostridia	Clostridiales	unclassified	unclassified	5.10862e+08	0	2.55431e+08
Otu01340	unclassified	unclassified	unclassified	unclassified	unclassified	5.10862e+08	0	2.55431e+08
Otu02437	Firmicutes	unclassified	unclassified	unclassified	unclassified	5.10862e+08	0	2.55431e+08
Otu01609	Firmicutes	Bacilli	Lactobacillales	Streptococcaceae	Streptococcus	5.10862e+08	0	2.55431e+08
Otu05181	Firmicutes	Bacilli	unclassified	unclassified	unclassified	5.10862e+08	0	2.55431e+08
Otu02964	unclassified	unclassified	unclassified	unclassified	unclassified	5.10862e+08	0	2.55431e+08
Otu03162	unclassified	unclassified	unclassified	unclassified	unclassified	5.10862e+08	0	2.55431e+08
Otu03156	Firmicutes	unclassified	unclassified	unclassified	unclassified	5.10862e+08	0	2.55431e+08
Otu03347	Firmicutes	Bacilli	Lactobacillales	PeH08	unclassified	5.10862e+08	0	2.55431e+08
Otu04909	Firmicutes	Bacilli	Lactobacillales	Lactobacillaceae	Lactobacillus	5.10862e+08	0	2.55431e+08
Otu02078	Firmicutes	Clostridia	Clostridiales	Eubacteriaceae	Eubacterium	5.10862e+08	0	2.55431e+08
Otu03451	unclassified	unclassified	unclassified	unclassified	unclassified	0	5.10862e+08	2.55431e+08
Otu04006	unclassified	unclassified	unclassified	unclassified	unclassified	5.10862e+08	0	2.55431e+08
Otu02086	Firmicutes	Clostridia	Clostridiales	Eubacteriaceae	Anaerofustis	1.70287e+08	3.40575e+08	2.55431e+08
Otu05028	unclassified	unclassified	unclassified	unclassified	unclassified	5.10862e+08	0	2.55431e+08
Otu03018	unclassified	unclassified	unclassified	unclassified	unclassified	5.10862e+08	0	2.55431e+08
Otu01784	Firmicutes	unclassified	unclassified	unclassified	unclassified	5.10862e+08	0	2.55431e+08
Otu02202	Firmicutes	Clostridia	Clostridiales	unclassified	unclassified	5.10862e+08	0	2.55431e+08
Otu02020	Firmicutes	unclassified	unclassified	unclassified	unclassified	0	5.10862e+08	2.55431e+08
Otu02072	Firmicutes	Clostridia	Clostridiales	unclassified	unclassified	1.70287e+08	3.40575e+08	2.55431e+08
Otu01812	unclassified	unclassified	unclassified	unclassified	unclassified	1.70287e+08	3.40575e+08	2.55431e+08
Otu03774	unclassified	unclassified	unclassified	unclassified	unclassified	0	5.10862e+08	2.55431e+08
Otu01683	Firmicutes	unclassified	unclassified	unclassified	unclassified	5.10862e+08	0	2.55431e+08
Otu01770	Proteobacteria	Alphaproteobacteria	Rhodospirillales	Acetobacteraceae	Acetobacter	5.10862e+08	0	2.55431e+08
Otu01443	Firmicutes	unclassified	unclassified	unclassified	unclassified	5.10862e+08	0	2.55431e+08
Otu01857	unclassified	unclassified	unclassified	unclassified	unclassified	5.10862e+08	0	2.55431e+08
Otu02406	Firmicutes	Clostridia	Clostridiales	Ruminococcaceae	Faecalibacterium	5.10862e+08	0	2.55431e+08
Otu02141	Firmicutes	Bacilli	unclassified	unclassified	unclassified	5.10862e+08	0	2.55431e+08
Otu02208	unclassified	unclassified	unclassified	unclassified	unclassified	3.40575e+08	1.70287e+08	2.55431e+08
Otu02290	Firmicutes	Clostridia	Clostridiales	Ruminococcaceae	Faecalibacterium	5.10862e+08	0	2.55431e+08
Otu03058	Firmicutes	Clostridia	Clostridiales	unclassified	unclassified	5.10862e+08	0	2.55431e+08
Otu02408	Firmicutes	Clostridia	Clostridiales	unclassified	unclassified	5.10862e+08	0	2.55431e+08
Otu02267	Firmicutes	unclassified	unclassified	unclassified	unclassified	5.10862e+08	0	2.55431e+08
Otu02358	Bacteroidetes	unclassified	unclassified	unclassified	unclassified	0	5.10862e+08	2.55431e+08
Otu01619	unclassified	unclassified	unclassified	unclassified	unclassified	5.10862e+08	0	2.55431e+08
Otu01528	unclassified	unclassified	unclassified	unclassified	unclassified	5.10862e+08	0	2.55431e+08
Otu02237	Firmicutes	Clostridia	Clostridiales	Lachnospiraceae	unclassified	5.10862e+08	0	2.55431e+08
Otu04381	Firmicutes	Clostridia	Clostridiales	Lachnospiraceae	Pseudobutyrivibrio	5.10862e+08	0	2.55431e+08
Otu01656	unclassified	unclassified	unclassified	unclassified	unclassified	5.10862e+08	0	2.55431e+08
Otu01452	Firmicutes	Clostridia	Clostridiales	Lachnospiraceae	Incertae_Sedis	5.10862e+08	0	2.55431e+08
Otu02453	Firmicutes	Clostridia	Clostridiales	Lachnospiraceae	unclassified	5.10862e+08	0	2.55431e+08
Otu02573	Firmicutes	Clostridia	Clostridiales	Lachnospiraceae	Coprococcus	5.10862e+08	0	2.55431e+08
Otu02107	Firmicutes	Clostridia	Clostridiales	Lachnospiraceae	Lachnospira	5.10862e+08	0	2.55431e+08
Otu04249	Firmicutes	Clostridia	Clostridiales	Lachnospiraceae	unclassified	5.10862e+08	0	2.55431e+08
Otu02631	Firmicutes	Clostridia	Clostridiales	Lachnospiraceae	unclassified	5.10862e+08	0	2.55431e+08
Otu02105	Firmicutes	unclassified	unclassified	unclassified	unclassified	5.10862e+08	0	2.55431e+08
Otu01489	Firmicutes	Clostridia	Clostridiales	Lachnospiraceae	unclassified	5.10862e+08	0	2.55431e+08
Otu02353	unclassified	unclassified	unclassified	unclassified	unclassified	5.10862e+08	0	2.55431e+08
Otu01807	Firmicutes	Clostridia	Clostridiales	unclassified	unclassified	5.10862e+08	0	2.55431e+08
Otu01476	Firmicutes	Clostridia	Clostridiales	Lachnospiraceae	Coprococcus	3.40575e+08	1.70287e+08	2.55431e+08
Otu02434	Firmicutes	Clostridia	Clostridiales	Lachnospiraceae	Dorea	5.10862e+08	0	2.55431e+08
Otu01583	Firmicutes	Clostridia	Clostridiales	unclassified	unclassified	5.10862e+08	0	2.55431e+08
Otu03499	Firmicutes	unclassified	unclassified	unclassified	unclassified	5.10862e+08	0	2.55431e+08
Otu01831	Firmicutes	unclassified	unclassified	unclassified	unclassified	5.10862e+08	0	2.55431e+08
Otu01950	Firmicutes	unclassified	unclassified	unclassified	unclassified	1.70287e+08	3.40575e+08	2.55431e+08
Otu02581	unclassified	unclassified	unclassified	unclassified	unclassified	5.10862e+08	0	2.55431e+08
Otu02193	Firmicutes	Clostridia	Clostridiales	Defluviitaleaceae	Incertae_Sedis	5.10862e+08	0	2.55431e+08
Otu03617	unclassified	unclassified	unclassified	unclassified	unclassified	5.10862e+08	0	2.55431e+08
Otu04983	Firmicutes	Clostridia	Clostridiales	Lachnospiraceae	unclassified	5.10862e+08	0	2.55431e+08
Otu01494	Firmicutes	Clostridia	Clostridiales	Lachnospiraceae	Pseudobutyrivibrio	5.10862e+08	0	2.55431e+08
Otu03454	Tenericutes	Mollicutes	RF9	unclassified	unclassified	5.10862e+08	0	2.55431e+08
Otu04954	Proteobacteria	unclassified	unclassified	unclassified	unclassified	0	5.10862e+08	2.55431e+08
Otu02147	Verrucomicrobia	Verrucomicrobiae	Verrucomicrobiales	Verrucomicrobiaceae	Prosthecobacter	1.70287e+08	3.40575e+08	2.55431e+08
Otu01270	Verrucomicrobia	Verrucomicrobiae	Verrucomicrobiales	Verrucomicrobiaceae	unclassified	0	5.10862e+08	2.55431e+08
Otu04327	Verrucomicrobia	Spartobacteria	Chthoniobacterales	Xiphinematobacteraceae	Candidatus_Xiphinematobacter	5.10862e+08	0	2.55431e+08
Otu01664	Verrucomicrobia	Verrucomicrobiae	Verrucomicrobiales	Verrucomicrobiaceae	Prosthecobacter	0	5.10862e+08	2.55431e+08
Otu05083	Verrucomicrobia	Spartobacteria	Chthoniobacterales	unclassified	unclassified	5.10862e+08	0	2.55431e+08
[truncated: 2,170 more rows]
